# Supplementary material for: Therapeutic potential of plant-based therapies in pediculosis capitis: Systematic review and meta-analysis
Source: PLOS Glob Public Health. 2025 Jul 17;5(7):e0004841. doi: 10.1371/journal.pgph.0004841 (PMC12270178; doi:10.1371/journal.pgph.0004841)
Supplement: S1 File — (XLSX) [file pgph.0004841.s004.xlsx]

## Sheet: Total references Tab Delimited
Common base search	(("head lice" OR headlice OR pediculus OR pediculosis OR "head louse") AND (Treatment OR management OR remedy OR pediculicide)) AND (Plant OR traditional OR herb OR botanical OR natural OR ethnomedical OR bush medicine)
Database	Search strategy	Notes
PubMed	(("Pediculus"[MeSH Terms] OR "Pediculosis"[MeSH Terms] OR "head lice"[Title/Abstract] OR headlice[Title/Abstract] OR pediculus[Title/Abstract] OR pediculosis[Title/Abstract] OR "head louse"[Title/Abstract]) AND (Treatment[Title/Abstract] OR management[Title/Abstract] OR remedy[Title/Abstract] OR pediculicide[Title/Abstract] OR therapeutic[Title/Abstract]) AND ("Plants, Medicinal"[MeSH Terms] OR "…	Limited to English language. Results restricted to publications before July 30, 2023. Searched [July 30, 2023].
MEDLINE (via Ovid)	(exp Pediculus/ OR exp Pediculosis/ OR (head lice OR headlice OR pediculus OR pediculosis OR head louse).ti,ab.) AND (Treatment.ti,ab. OR management.ti,ab. OR remedy.ti,ab. OR pediculicide.ti,ab. OR therapeutic.ti,ab.) AND (exp Plants, Medicinal/ OR exp Plant Extracts/ OR phytotherapy.ti,ab. OR plant.ti,ab. OR traditional.ti,ab. OR herb.ti,ab. OR botanical.ti,ab. OR natural.ti,ab. OR ethnomedical…	Limited to English language. Results restricted to publications before July 30, 2023. Searched [July 30, 2023.].
Embase (via Ovid)	(exp Pediculus/ OR exp Pediculosis/ OR (head lice OR headlice OR pediculus OR pediculosis OR head louse).ti,ab.) AND (treatment.ti,ab. OR management.ti,ab. OR remedy.ti,ab. OR pediculicide.ti,ab. OR therapeutic.ti,ab.) AND (exp medicinal plant/ OR exp plant extract/ OR phytotherapy.ti,ab. OR plant.ti,ab. OR traditional.ti,ab. OR herb.ti,ab. OR botanical.ti,ab. OR natural.ti,ab. OR ethnomedical.ti…	Limited to English language. Results restricted to publications before July 30, 2023. Searched [July 30, 2023.].
Emcare (via Ovid)	(exp Pediculus/ OR exp Pediculosis/ OR (head lice OR headlice OR pediculus OR pediculosis OR head louse).ti,ab.) AND (treatment.ti,ab. OR management.ti,ab. OR remedy.ti,ab. OR pediculicide.ti,ab. OR therapeutic.ti,ab.) AND (exp medicinal plant/ OR exp plant extract/ OR phytotherapy.ti,ab. OR plant.ti,ab. OR traditional.ti,ab. OR herb.ti,ab. OR botanical.ti,ab. OR natural.ti,ab. OR ethnomedical.ti…	Limited to English language. Results restricted to publications before July 30, 2023. Searched [July 30, 2023.].
Web of Science	TS=("head lice" OR headlice OR pediculus OR pediculosis OR "head louse") AND TS=(treatment OR management OR remedy OR pediculicide OR therapeutic) AND TS=(plant OR traditional OR herb OR botanical OR natural OR ethnomedical OR "bush medicine")	Limited to English language. Results restricted to publications before July 30, 2023. Searched [July 31, 2023.].
Cochrane Library (CENTRAL)	(head lice OR headlice OR pediculus OR pediculosis OR head louse) AND (treatment OR management OR remedy OR pediculicide OR therapeutic) AND (plant OR traditional OR herb OR botanical OR natural OR ethnomedical OR "bush medicine")	Limited to English language. Results restricted to publications before July 30, 2023. Searched [[July 31, 2023].
ScienceDirect	("head lice" OR headlice OR pediculus OR pediculosis OR "head louse") AND (treatment OR management OR remedy OR pediculicide OR therapeutic) AND (plant OR traditional OR herb OR botanical OR natural OR ethnomedical OR "bush medicine")	Limited to English language. Results restricted to publications before July 30, 2023. Searched [July 31, 2023].
Google Scholar	Keywords in common base search	Limited to English Language. Results restricted to publications before July 30, 2023. Searched Aug 2. 2023)
Literature search - full list of studies
#	Author	Y	Title	Journal	Volume	Issue	Pages	Primary screening (Title and abstract)	Meets criteria
1	S. M. Aaen; K. O. Helgesen; M. J. Bakke; K. Kaur; T. E. Horsberg	2015	Drug resistance in sea lice: a threat to salmonid aquaculture	Trends Parasitol	31	2	72-81	N - Title unrelated
2	A. E. Abah; P. Owens; E. Maduike	2023	Reemergence of head lice (Pediculus humanus capitis) among a university community in Southern Nigeria	EGYPTIAN JOURNAL OF DERMATOLOGY AND VENEREOLOGY	43	1	32-35	N - Title unrelated
3	M. A. Abd Majid; J. J. Khoo; F. S. Lim; C. S. Khor; S. K. Loong; V. L. Low; H. Y. Lee; S. AbuBakar	2020	Bacterial profiling of head lice isolated from the Orang Asli: A first report in Malaysia	TROPICAL BIOMEDICINE	37	4	884-895	N - Title unrelated
4	F. Abdel-Ghaffar; S. Al-Quraishy; K. A. S. Al-Rasheid; H. Mehlhorn	2012	Efficacy of a single treatment of head lice with a neem seed extract: an in vivo and in vitro study on nits and motile stages	Parasitology Research	ND	ND	1-4	Y	Y
5	F. Abdel-Ghaffar; M. Semmler	2006	Efficacy of neem seed extract shampoo on head lice of naturally infected humans in Egypt	Parasitology Research	100	2	329-332	Y	Y
6	F. Abdel-Ghaffar; M. Semmler; K. Al-Rasheid; S. Klimpel; H. Mehlhorn		Efficacy of a grapefruit extract on head lice: a clinical trial	Parasitology Research	106	2	445-9	Y	Y
7	A. A. Abdul-Hussein; D. S. Idan	2018	Co-trimoxazole for treatment of pediculosis capitis in Iraq	Journal of Pharmaceutical Sciences and Research	10	6	1468-1471	N - Title unrelated
8	N. E. Abou El Ela; A. A. El-Sahn; E. E. Enan	2004	Pediculicidal activity of certain plant essential oils against head lice Pediculus humanus capitis	J Egypt Public Health Assoc	79	5-6	383-97	N - in vitro only
9	KA Grieve, PM Altman	2007	A randomised, double-blind, comparative efficacy trial of three head lice treatment options: malathion, pyrethrins with piperonyl butoxide and MOOV Head Lice Solution.	Aust Pharmacist	26	9	738-743	Y	Y
10	D. Adham; E. Moradi-Asl; M. Abazari; A. Saghafipour; P. Alizadeh	2020	Forecasting head lice (<i>Pediculidae</i>: <i>Pediculus humanus capitis</i>) infestation incidence hotspots based on spatial correlation analysis in Northwest Iran	VETERINARY WORLD	13	1	40-46	N - Title unrelated
11	S. Aditya; A. Rattan	2012	Spinosad: An effective and safe pediculicide	Indian Dermatol Online J	3	3	213-4	N - Title unrelated
12	V. Adjemian; F. G. Galassi; M. Picollo; P. González-Audino	2022	The Attractivity of the Head Louse, <i>Pediculus humanus capitis</i> (Pediculidae: Anoplura) to Isolated Compounds and Blends of Human Skin	JOURNAL OF MEDICAL ENTOMOLOGY	59	4	1171-1176	N - Title unrelated
13	C. Agusti-Ridaura; M. J. Bakke; K. O. Helgesen; A. Y. M. Sundaram; S. J. Bakke; K. Kaur; T. E. Horsberg	2020	Candidate genes for monitoring hydrogen peroxide resistance in the salmon louse, Lepeophtheirus salmonis	Parasit Vectors	13	1	344	N - Title unrelated
14	M. Aishwarya; K. Susmitha; K. Sricharitha; K. Sireesha; M. Niharika; P. Divya Theja; H. Balusu	2021	A comprehensive review on polyherbal hair oils	International Journal of Pharmaceutical Research	13	3	1462-1471	N - Title unrelated
15	Y. Ajith; U. Dimri; A. Gopalakrishnan; G. Devi	2019	A field study on the efficacy of ivermectin via subcutaneous route against chewing lice (Bovicola caprae) infestation in naturally infested goats	Onderstepoort J Vet Res	86	1	e1-e5	N - Title unrelated
16	D. M. Akkad; N. S. El-Gebaly; H. A. Yousof; M. A. Ismail	2016	Electron Microscopic Alterations in Pediculus humanus capitis Exposed to Some Pediculicidal Plant Extracts	Korean J Parasitol	54	4	527-32	N - in vitro only
17	A. A. K. Al-Daoody; A. K. Mohammed; H. H. M. Jabbary; F. A. Ali; H. A. Ibrahim; K. M. Abdullah; S. I. Mawlud; S. J. Rahman	2021	Investigation on prevalence, risk factors, and genetic diversity of Pediculus humanus capitis among primary school children	CELLULAR AND MOLECULAR BIOLOGY	67	4	382-389	N - Title unrelated
18	S. Al-Quraishy; F. Abdel-Ghaffar; K. A. Al-Rasheid; J. Mehlhorn; H. Mehlhorn	2012	Observations on effects of a neem seed extract (MiteStop®) on biting lice (mallophages) and bloodsucking insects parasitizing horses	Parasitol Res	110	1	335-9	N - Vet medicine
19	S. Al-Quraishy; F. Abdel-Ghaffar; H. Mehlhorn	2015	Head louse control by suffocation due to blocking their oxygen uptake	PARASITOLOGY RESEARCH	114	8	3105-3110	N - Title unrelated
20	S. A. Al-Shahrani; R. A. Alajmi; T. H. Ayaad; M. A. Al-Shahrani; E. H. Shaurub	2017	Genetic diversity of the human head lice, <i>Pediculus humanus capitis</i>, among primary school girls in Saudi Arabia, with reference to their prevalence	PARASITOLOGY RESEARCH	116	10	2637-2643	N - Title unrelated
21	R. M. Al-Shawa	2006	Head louse infestations in Gaza Governorates	JOURNAL OF MEDICAL ENTOMOLOGY	43	3	505-507	N - Title unrelated
22	S. W. Al-Zayyadi	2020	Study of the effectiveness of some raw plants and materials in the treatment of pediculosis in Najaf Province Iraq	Indian Journal of Forensic Medicine and Toxicology	14	1	499-503	Y	Y
23	J. M. Allen; D. L. Reed; M. A. Perotti; H. R. Braig	2007	Evolutionary relationships of <i>Candidatus</i> Riesia spp.," endosymbiotic <i>Enterobacteriaceae</i> living within hematophagous primate lice"	APPLIED AND ENVIRONMENTAL MICROBIOLOGY	73	5	1659-1664	N - Title unrelated
24	J. S. Almazan; S. P. Solis; M. R. Navarrete; A. C. Solana; M. F. Moreno; N. Andersson; A. Cockcroft	2020	Pediculosis capitis in kindergarteners in Acapulco. Effectiveness of coconut oil	Dermatologia Cosmetica, Medica y Quirurgica	18	3	185-191	Y	N - Non-english
25	I. M. Alsaady; S. Altwaim; H. S. Gattan; M. Alghanmi; A. Zawawi; H. Ahmedah; M. H. Wakid; E. I. Azhar	2023	Prevalence of permethrin-resistant kdr mutation in head lice<i> (Pediculus</i><i> humanus</i><i> capitis)</i> from elementary school students in Jeddah, Saudi Arabia	PEERJ	11			N - Title unrelated
26	R. Alva-Valdes; D. H. Wallace; J. E. Holste; J. R. Egerton; J. L. Cox; J. W. Wooden; R. A. Barrick	1986	Efficacy of ivermectin in a topical formulation against induced gastrointestinal and pulmonary nematode infections, and naturally acquired grubs and lice in cattle	Am J Vet Res	47	11	2389-92	N - Title unrelated
27	M. D. D. Alvarez; C. M. Calatayud; M. C. Fernandez; M. A. Martín; R. F. Toledo; J. C. C. Mir; F. P. de la Losa; A. M. Aragonés	2019	Allergic Rhinoconjunctivitis Due to <i>Pediculus humanus capitis</i>	JOURNAL OF INVESTIGATIONAL ALLERGOLOGY AND CLINICAL IMMUNOLOGY	29	4	296-+	N - Title unrelated
28	B. Alvarez-Fernández; M. A. Valero; B. Nogueda-Torres; M. M. Morales-Suárez-Varela	2023	Embryonic Development of <i>Pediculus humanus capitis</i>: Morphological Update and Proposal of New External Markers for the Differentiation Between Early, Medium, and Late Eggs	ACTA PARASITOLOGICA	68	2	334-343	N - Title unrelated
29	B. E. Alvarez-Fernández; M. Morales-Suárez-Varela; B. Nogueda-Torres; M. A. Valero	2021	<i>Pediculus humanus capitis</i>: a study of the male genitalia using a combined stereoscopic, confocal laser scanning, and scanning electron microscopy approach	PARASITES & VECTORS	14	1		N - Title unrelated
30	M. N. Alyemeni; H. Sher; L. Wijaya	2010	Some observations on Saudi medicinal plants of veterinary importance	Journal of Medicinal Plants Research	4	21	2298-2304	N - Title unrelated
31	N. Amanzougaghene; J. Akiana; G. M. Ndombe; B. Davoust; N. S. Nsana; H. J. Parra; F. Fenollar; D. Raoult; O. Mediannikov	2016	Head Lice of Pygmies Reveal the Presence of Relapsing Fever Borreliae in the Republic of Congo (Publication with Expression of Concern)	PLOS NEGLECTED TROPICAL DISEASES	10	12		N - Title unrelated
32	N. Amanzougaghene; P. Charlier; F. Fenollar; D. Raoult; O. Mediannikov	2022	Putative native South Amerindian origin of head lice clade F: evidence from head lice nits infesting human shrunken heads	SCIENTIFIC REPORTS	12	1		N - Title unrelated
33	N. Amanzougaghene; F. Fenollar; G. Diatta; C. Sokhna; D. Raoult; O. Mediannikov	2018	Mutations in GluCl associated with field ivermectin-resistant head lice from Senegal	International Journal of Antimicrobial Agents	52	5	593-598	N - Title unrelated
34	N. Amanzougaghene; F. Fenollar; A. K. Sangaré; M. S. Sissoko; O. K. Doumbo; D. Raoult; O. Mediannikov	2017	Detection of bacterial pathogens including potential new species in human head lice from Mali	PLOS ONE	12	9		N - Title unrelated
35	B. Arriaza; V. Standen; H. Núñez; K. Reinhard	2013	Study of archaeological nits/eggs of <i>Pediculus humanus</i> <i>capitis</i> by scanning electron microscopy	MICRON	45		145-149	N - Title unrelated
36	S. K. Arserim; H. Cetin; A. Yildirim; M. E. Limoncu; I. Cinbilgel; T. Kaya; Y. Ozbel; I. C. Balcioglu	2021	The Toxicity of Essential Oils From Three Origanum Species Against Head Louse, Pediculus humanus capitis	Acta Parasitol	66	3	1003-1011	N - in vitro only
37	J. R. Artalejo; M. J. Lopez-Herrero	2010	Quasi-stationary and ratio of expectations distributions: A comparative study	Journal of Theoretical Biology	266	2	264-274	N - Title unrelated
38	M. S. Ascunce; M. A. Toups; G. Kassu; J. Fane; K. Scholl; D. L. Reed	2013	Nuclear Genetic Diversity in Human Lice (<i>Pediculus humanus</i>) Reveals Continental Differences and High Inbreeding among Worldwide Populations	PLOS ONE	8	2		N - Title unrelated
39	A. Asenov; F. A. Oliveira; R. Speare; O. Liesenfeld; U. R. Hengge; J. Heukelbach	2010	Efficacy of chemical and botanical over-the-counter pediculicides available in Brazil, and off-label treatments, against head lice ex vivo	Int J Dermatol	49	3	324-30	N - ex-vivo only
40	P. G. Audino; S. Barrios; C. Vassena; G. M. Cueto; E. Zerba; M. I. Picollo	2005	Increased monooxygenase activity associated with resistance to permethrin in <i>Pediculus humanus capitis</i> (Anoplura: Pediculidae) from Argentina	JOURNAL OF MEDICAL ENTOMOLOGY	42	3	342-345	N - Title unrelated
41	P. G. Audino; C. Vassena; E. Zerba; M. Picollo	2007	Effectiveness of lotions based on essential oils from aromatic plants against permethrin resistant <i>Pediculus humanus capitis</i>	ARCHIVES OF DERMATOLOGICAL RESEARCH	299	8	389-392	N - in vitro only
42	N. Ayoub; I. Maatouk; M. Merhy; R. Tomb	2012	Treatment of pediculosis capitis with topical albendazole	JOURNAL OF DERMATOLOGICAL TREATMENT	23	1	78-80	N - Title unrelated
43	T. Babazadeh; K. Kouzekanani; S. Oliaei; S. Gaffari-fam; G. D. Abbasabad; K. M. Chollou; S. Heidari	2020	Assessing the link between head lice infestation and selected cognitive-behavioral factors in a sample of Iranian female adolescents	HELIYON	6	5		N - Title unrelated
44	A. Bagavan; A. A. Rahuman; C. Kamaraj; G. Elango; A. A. Zahir; C. Jayaseelan; T. Santhoshkumar; S. Marimuthu	2011	Contact and fumigant toxicity of hexane flower bud extract of Syzygium aromaticum and its compounds against Pediculus humanus capitis (Phthiraptera: Pediculidae)	PARASITOLOGY RESEARCH	109	5	1329-1340	N - in vitro only
45	H. B. Baghdadi; E. O. M. Omer; D. M. Metwally; R. Abdel-Gaber	2021	Prevalence of head lice (Pediculus humanus capitis) infestation among schools workers in the Eastern Region, Saudi Arabia	Saudi Journal of Biological Sciences	28	10	5662-5666	N - Title unrelated
46	A. M. Bailey; P. Prociv	2001	Pediculus humanus capitis infestations in the community: a pilot study into transmission, treatment and factors affecting control	Australian Infection Control	6	3	95-101	N - Title unrelated
47	A. M. Bailey; P. Prociv	2002	Head lice appearance and behaviour: implications for epidemiology and control	Australian Infection Control	7	2	62-71	N - Title unrelated
48	K. A. N. P. Bandara; V. Kumar; U. Jacobsson; L.-P. Molleyres	2000	Insecticidal piperidine alkaloid from Microcos paniculata stem bark	Phytochemistry	54	1	29-32	N - in vitro only
49	P. A. Barbhuiya; A. M. Laskar; H. Mazumdar; P. P. Dutta; M. P. Pathak; B. K. Dey; S. Sen	2022	Ethnomedicinal Practices and Traditional Medicinal Plants of Barak Valley, Assam: a systematic review	Journal of Pharmacopuncture	25	3	149-185	N - Title unrelated
50	S. C. Barker; P. M. Altman		An ex vivo, assessor blind, randomised, parallel group, comparative efficacy trial of the ovicidal activity of three pediculicides after a single application--melaleuca oil and lavender oil, eucalyptus oil and lemon tea tree oil, and a suffocation" pediculicide"	BMC Dermatology	11		14	N - ex-vivo only
51	S. C. Barker; P. M. Altman	2010	A randomised, assessor blind, parallel group comparative efficacy trial of three products for the treatment of head lice in children--melaleuca oil and lavender oil, pyrethrins and piperonyl butoxide, and a suffocation" product"	BMC Dermatology	10		6	Y	Y
52	S. C. Barker; P. M. Altman	2011	An ex vivo, assessor blind, randomised, parallel group, comparative efficacy trial of the ovicidal activity of three pediculicides after a single application - melaleuca oil and lavender oil, eucalyptus oil and lemon tea tree oil, and a suffocation" pediculicide"	BMC Dermatology	11		14	N - ex-vivo only
53	E. Barnett; K. G. Palma; B. Clayton; T. Ballard	2012	Effectiveness of isopropyl myristate/cyclomethicone D5 solution of removing cuticular hydrocarbons from human head lice (Pediculus humanus capitis)	BMC Dermatol	12		15	N - Title unrelated
54	S. Barrios; E. Zerba; M. I. Picollo; P. G. Audino	2010	Activity of increased specific and non-specific esterases and glutathione transferases associated with resistance to permethrin in pediculus humanus capitis (phthiraptera: pediculidae) from Argentina	PARASITOLOGY RESEARCH	106	2	415-421	N - Title unrelated
55	K. Bartosik; A. Buczek; Z. Zajac; J. Kulisz	2015	Head pediculosis in schoolchildren in the eastern region of the European Union	ANNALS OF AGRICULTURAL AND ENVIRONMENTAL MEDICINE	22	4	599-603	N - Title unrelated
56	K. Bartosik; M. Janczaruk; Z. Zajac; A. Sedzikowska; J. Kulisz; A. Wozniak; A. Jasztal-Kniazuk; E. Kulbaka; A. Tytula	2022	Head Lice Infestation in Schoolchildren, in Poland-Is There a Chance for Change?	JOURNAL OF CLINICAL MEDICINE	11	3		N - Title unrelated
57	K. Bartosik; E. Kulbaka; W. Buczek; D. Ciura; M. Raszewska-Famielec; A. Tytula; A. Buczek	2023	Pediculosis capitis and scabies in nurses from Eastern Poland-occupational risk and environmental determinants	ANNALS OF AGRICULTURAL AND ENVIRONMENTAL MEDICINE	30	2	244-251	N - Title unrelated
58	G. Bekri; A. Shaghaghi	2022	Prevalence of<i> Pediculus</i><i> humanus</i><i> capitis</i> and associated risk factors among elementary school-aged girls in Paveh, West Iran	JOURNAL OF INFECTION IN DEVELOPING COUNTRIES	16	9	1506-1511	N - Title unrelated
59	G. Benelli; F. Maggi; R. Pavela; K. Murugan; M. Govindarajan; B. Vaseeharan; R. Petrelli; L. Cappellacci; S. Kumar; A. Hofer; M. R. Youssefi; A. A. Alarfaj; J. S. Hwang; A. Higuchi	2018	Mosquito control with green nanopesticides: towards the One Health approach? A review of non-target effects	ENVIRONMENTAL SCIENCE AND POLLUTION RESEARCH	25	11	10184-10206	N - Title unrelated
60	G. Benelli; F. Maggi; D. Romano; C. Stefanini; B. Vaseeharan; S. Kumar; A. Higuchi; A. A. Alarfaj; H. Mehlhorn; A. Canale	2017	Nanoparticles as effective acaricides against ticks-A review	TICKS AND TICK-BORNE DISEASES	8	6	821-826	N - Title unrelated
61	G. Benitez; M. March-Salas; A. Villa-Kamel; U. Chaves-Jimenez; J. Hernandez; N. Montes-Osuna; J. Moreno-Chocano; P. Carinanos	2018	The genus Datura L. (Solanaceae) in Mexico and Spain - Ethnobotanical perspective at the interface of medical and illicit uses	Journal of Ethnopharmacology	219		133-151	N - Title unrelated
62	M. Berhanu; T. Tintagu; S. Fentahun; M. Giday	2020	Ethnoveterinary Survey of Medicinal Plants Used for Treatment of Animal Diseases in Ambo District of Oromia Regional State of Ethiopia	Evidence-based Complementary and Alternative Medicine	2020		8816227	N - Title unrelated
63	M. D. A. Bhat	2021	Taqashure Jild: Its similarities and differences with psoriasis	Clinics in Dermatology	39	3	545-550	N - Title unrelated
64	T. Birkemoe; H. H. Lindstedt; P. Ottesen; A. Soleng; Ø. Næss; B. A. Rukke	2016	Head lice predictors and infestation dynamics among primary school children in Norway	Fam Pract	33	1	23-9	N - Title unrelated
65	S. Birtwistle	1995	Pediculus humanus capitis in schoolchildren	Lancet	345	8951	732	N - Title unrelated
66	M. Bologa; A. Pastuszak; N. H. Shear; G. Koren	1991	Dermatologic drugs in pregnancy	Clinics in Dermatology	9	4	435-451	N - Title unrelated
67	D. L. Bonilla; L. A. Durden; M. E. Eremeeva; G. A. Dasch	2013	The Biology and Taxonomy of Head and Body Lice-Implications for Louse-Borne Disease Prevention	PLOS PATHOGENS	9	11		N - Title unrelated
68	A. Boukan; L. Mohebi; R. Rashti; A. Boukan; M. A. Oshaghi	2022	Pediculosis capitis; the importance of accurate differentiation of nits and hair casts	INTERNATIONAL JOURNAL OF TROPICAL INSECT SCIENCE	42	1	647-650	N - Title unrelated
69	C. S. Boumbanda-Koyo; O. Mediannikov; N. Amanzougaghene; S. L. Oyegue-Liabagui; R. K. Imboumi-Limoukou; D. Raoult; J. B. Lekana-Douki; F. Fenollar	2020	Molecular identification of head lice collected in Franceville (Gabon) and their associated bacteria	PARASITES & VECTORS	13	1		N - Title unrelated
70	A. Boutellis; I. Bitam; K. Fekir; N. Mana; D. Raoult	2015	Evidence that clade A and clade B head lice live in sympatry and recombine in Algeria	MEDICAL AND VETERINARY ENTOMOLOGY	29	1	94-98	N - Title unrelated
71	A. Boutellis; A. Veracx; E. Angelakis; G. Diatta; O. Mediannikov; J. F. Trape; D. Raoult	2012	<i>Bartonella quintana</i> in Head Lice from Senegal	VECTOR-BORNE AND ZOONOTIC DISEASES	12	7	564-567	N - Title unrelated
72	S. Bouvresse; Z. Berdjane; R. Durand; J. Bouscaillou; A. Izri; O. Chosidow	2012	Permethrin and malathion resistance in head lice: Results of ex vivo and molecular assays	JOURNAL OF THE AMERICAN ACADEMY OF DERMATOLOGY	67	6	1143-1150	N - Title unrelated
73	V. M. Bowles; M. B. Van Hiel; B. Breugelmans; C. N. Pagel; A. K. Williams; A. K. Varan; R. Burke; P. Batterham	2013	Determination of the mechanism of action of a new insecticide for treating pediculosis capitis (head lice)	Pediatric Dermatology	30	5	644-645	N - Title unrelated
74	M. J. Bressa; A. G. Papeschi; A. C. Toloza	2015	Cytogenetic Features of Human Head and Body Lice (Phthiraptera: Pediculidae)	JOURNAL OF MEDICAL ENTOMOLOGY	52	5	918-924	N - Title unrelated
75	P. J. Brindley	1994	Drug resistance to schistosomicides and other anthelmintics of medical significance	Acta Tropica	56	2	213-231	N - Title unrelated
76	A. J. Brooker; A. Papadopoulou; C. Gutierrez; S. Rey; A. Davie; H. Migaud	2018	Sustainable production and use of cleaner fish for the biological control of sea lice: recent advances and current challenges	Vet Rec	183	12	383	N - Title unrelated
77	R. R. Brookman	1975	Adolescents on the Surface: Common Dermatologic Problems	Medical Clinics of North America	59	6	1473-1480	N - Title unrelated
78	C.M. Brown I.F. Burgess	2017	Can neem oil help eliminate lice? Randomised controlled trial with and without louse combing	Adv Pediatr Res	4	9		Y	N - compares neem against neem
79	E. L. Brown; A. S. Wilson	2019	Using evidence from hair and other soft tissues to infer the need for and receipt of health-related care provision	International Journal of Paleopathology	25		91-98	N - Title unrelated
80	N. Brownell; S. Sunantaraporn; K. Phadungsaksawasdi; N. Seatamanoch; S. Kongdachalert; A. Phumee; P. Siriyasatien	2020	Presence of the knockdown resistance (<i>kdr</i>) mutations in the head lice (<i>Pediculus humanus capitis</i>) collected from primary school children of Thailand	PLOS NEGLECTED TROPICAL DISEASES	14	12		N - Title unrelated
81	N. Brownell; S. Sunantaraporn; N. Seatamanoch; C. Kumtornrut; P. Siriyasatien	2024	The association between knockdown resistance and treatment outcome of 1% permethrin lotion in head lice infestations in Nonthaburi province, Thailand	ARCHIVES OF DERMATOLOGICAL RESEARCH	316	10		N - Title unrelated
82	E. R. Brunton; M. N. Burgess; I. P. Whelan; I. F. Burgess	2020	A Cosmetically Acceptable Dye Product to Improve Detection of Head Louse Eggs and Nits	COSMETICS	7	1		N - Title unrelated
83	A. Buczek; D. Markowska-Gosik; D. Widomska; I. M. Kawa	2004	Pediculosis capitis among schoolchildren in urban and rural areas of eastern Poland	EUROPEAN JOURNAL OF EPIDEMIOLOGY	19	5	491-495	N - Title unrelated
84	I. F. Burgess	2009	Current treatments for pediculosis capitis	CURRENT OPINION IN INFECTIOUS DISEASES	22	2	131-136	N - Title unrelated
85	I. F. Burgess	2016	Current approaches to head louse treatment - A global update	SelfCare	7	2	41-60	N - Title unrelated
86	I. F. Burgess	2022	Physically Acting Treatments for Head Lice-Can We Still Claim They Are 'Resistance Proof'?	PHARMACEUTICS	14	11		N - Title unrelated
87	I.F. Burgess, N.A Burgess	2020	‘Anti-lice Protector Shampoo’’: Clinical Study Shows Lack of Efficacy of Coconut Oil Derivatives in the Elimination of Head Louse Infestation.	Türkiye Parazitolojii Dergisi	44	4	211	Y	N - synthetic coconut only
88	I. F. Burgess	2023	Head lice: an inexpensive bioassay for use as guidance for healthcare workers monitoring treatment failures for insecticide resistance (1994-1999)	PARASITOLOGY RESEARCH	122	2	425-433	N - Title unrelated
89	I. F. Burgess; C. M. Brown; N. A. Burgess		Synergized pyrethrin mousse, a new approach to head lice eradication: efficacy in field and laboratory studies	Clinical Therapeutics	16	1	57-64	N - Title unrelated
90	I. F. Burgess; E. R. Brunton; N. A. Burgess	2009	Clinical trial showing superiority of a coconut and anise spray over permethrin 0.43% lotion for head louse infestation, ISRCTN96469780	European Journal of Pediatrics	169	1	55-62	Y	Y
91	I. F. Burgess; P. N. Lee; C. M. Brown	2008	Randomised, controlled, parallel group clinical trials to evaluate the efficacy of isopropyl myristate/cyclomethicone solution against head lice	Pharmaceutical journal	280	7495	371‐375	N - Title unrelated
92	I.F Burgess et al.,	2011	Soya oil-based shampoo superior to 0.5% permethrin lotion for head louse infestation	Medical Devices: Evidence and Research			35-42	Y	N - soya shampoo does not contain soya plant
93	M. N. Burgess; E. R. Brunton; I. F. Burgess	2016	A Novel Nit Comb Concept Using Ultrasound Actuation: Preclinical Evaluation	JOURNAL OF MEDICAL ENTOMOLOGY	53	1	152-156	N - Title unrelated
94	C. G. Burkhart; C. N. Burkhart	2000	Use of topical nicotine for treatment of <i>Pediculus</i> <i>humanus capitis</i> (Anaplura: Pediculidae)	JOURNAL OF MEDICAL ENTOMOLOGY	37	1	170-171	N - Title unrelated
95	C. G. Burkhart; C. N. Burkhart	2006	Safety and efficacy of pediculicides for head lice	EXPERT OPINION ON DRUG SAFETY	5	1	169-179	N - Title unrelated
96	C. G. Burkhart; C. N. Burkhart; K. M. Burkhart	1998	An assessment of topical and oral prescription and over-the-counter treatments for head lice	Journal of the American Academy of Dermatology	38	6	979-982	N - Title unrelated
97	C. N. Burkhart; J. Arbogast; P. Smythe; C. G. Burkhart	1999	Histochemical analysis of the nit of <i>Pediculus humanus capitis</i> (Anoplura: Pediculidae)	JOURNAL OF MEDICAL ENTOMOLOGY	36	4	530-532	N - Title unrelated
98	C. N. Burkhart; C. G. Burkhart	2001	Recommendation to standardize pediculicidal and ovicidal testing for head lice (Anoplura: Pediculidae)	JOURNAL OF MEDICAL ENTOMOLOGY	38	2	127-129	N - Title unrelated
99	C. N. Burkhart; C. G. Burkhart	2005	Head lice: scientific assessment of the nit sheath with clinical ramifications and therapeutic options	J Am Acad Dermatol	53	1	129-33	N - Title unrelated
100	C. N. Burkhart; C. G. Burkhart; W. T. Gunning; J. Arbogast	1999	Scanning electron microscopy of human head louse (Anoplura: Pediculidae) egg and its clinical ramifications	JOURNAL OF MEDICAL ENTOMOLOGY	36	4	454-456	N - Title unrelated
101	S. E. Bush; A. N. Rock; S. L. Jones; J. R. Malenke; D. H. Clayton	2011	Efficacy of the LouseBuster, a New Medical Device for Treating Head Lice (Anoplura: Pediculidae)	JOURNAL OF MEDICAL ENTOMOLOGY	48	1	67-72	N - Title unrelated
102	P. A. Buxton	1940	The louse: Present knowledge and future work	Transactions of the Royal Society of Tropical Medicine and Hygiene	33	4	365-379	N - Title unrelated
103	O. Cabrera; D. H. Zanette	2015	AVOIDING EXTINCTION BY MIGRATION: THE CASE OF THE HEAD LOUSE	ADVANCES IN COMPLEX SYSTEMS	18	1-2		N - Title unrelated
104	T. G. Calixto; E. R. Gonzalez; M. C. Pinera Wiltshire; M. A. Martinez Monier; Y. S. Suarez; N. H. Contreras	2011	Effective treatment of a patient infested with pediculus capitis by using 5% indigofera suffruticosa mill tincture	Revista Cubana de Medicina Tropical	63	3	275-277	Y	N - Non-english (Spanish)
105	R. Campos Nogueira; F. R. Nonato; M. C. Duchene Veauvy; A. L. Cavin; M. Al-Anbaki; B. Graz	2021	Head Lice at School: Traditional Medicine and Community Engagement	Health Equity	5	1	310-315	N - Title unrelated
106	K. Candy; M. Akhoundi; V. Andriantsoanirina; R. Durand; C. Bruel; A. Izri	2020	Essential Oils as a Potential Treatment Option for Pediculosis	PLANTA MEDICA	86	9	619-630	N - in vitro only
107	K. Candy; S. Brun; P. Nicolas; R. Durand; R. N. Charrel; A. Izri	2018	Do drowning and anoxia kill head lice?	PARASITE	25			N - Title unrelated
108	K. Candy; P. Nicolas; V. Andriantsoanirina; A. Izri; R. Durand		In vitro efficacy of five essential oils against Pediculus humanus capitis	Parasitology Research	117	2	603-609	N - in vitro only
109	D. V. Canyon; R. Speare	2007	A comparison of botanical and synthetic substances commonly used to prevent head lice (Pediculus humanus var. capitis) infestation	Int J Dermatol	46	4	422-6	N - ex-vivo only
110	A. E. C. Cardoso; A. E. O. Cardoso; C. Talhari; M. Santos	2020	Update on parasitic dermatoses	Anais Brasileiros de Dermatologia	95	1	1-14	N - in vitro only
111	M. C. Carpinella; M. Miranda; W. R. Almiron; C. G. Ferrayoli; F. L. Almeida; S. M. Palacios	2007	In vitro pediculicidal and ovicidal activity of an extract and oil from fruits of <i>Melia azedarach</i> L	JOURNAL OF THE AMERICAN ACADEMY OF DERMATOLOGY	56	2	250-256	N - Title unrelated
112	E. Castilla-Castaño; A. Vischi; C. Navarro; L. A. Lecru; C. Ribeiro; S. Pradier; M. C. Cadiergues	2017	Control of lice infestation in horses using a 10 mg/mL deltamethrin topical application	IRISH VETERINARY JOURNAL	70			N - Title unrelated
113	S. Celewicz-Gołdyn; N. Kuczyńska-Kippen	2017	Ecological value of macrophyte cover in creating habitat for microalgae (diatoms) and zooplankton (rotifers and crustaceans) in small field and forest water bodies	PLoS One	12	5	e0177317	N - Title unrelated
114	I. M. Cestari; S. J. Sarti; C. M. Waib; A. C. Branco	2004	Evaluation of the potential insecticide activity of <i>Tagetes minuta</i> (Asteraceae) essential oil against the head lice <i>Pediculus humanus capitis</i> (Phthiraptera: Pediculidae)	NEOTROPICAL ENTOMOLOGY	33	6	805-807	N - in vitro only
115	T. F. Cestari; B. F. Martignago	2005	Scabies, pediculosis, bedbugs, and stinkbugs: uncommon presentations	Clinics in Dermatology	23	6	545-554	N - Title unrelated
116	D. Chabasse; C. Guiguen	2017	Ectoparasitoses courantes en France, apport du laboratoire	Revue Francophone des Laboratoires	2017	495	25-37	N - Title unrelated
117	B. Chick; D. McDonald; R. Cobb; P. J. Kieran; I. Wood	1993	The efficacy of injectable and pour-on formulations of moxidectin against lice on cattle	Aust Vet J	70	6	212-3	N - Title unrelated
118	H. Y. Choi; Y. C. Yang; S. Hyeock Lee; J. Marshall Clark; Y. J. Ahn	2010	Efficacy of spray formulations containing binary mixtures of clove and eucalyptus oils against susceptible and pyrethroid/ malathion-resistant head lice (Anoplura: Pediculidae)	Journal of Medical Entomology	47	3	387-391	N - ex-vivo only
119	O. Chosidow	1997	Anti-lice treatments	Revue Francaise d'Allergologie et d'Immunologie Clinique	37	8	1144-1146	N - Title unrelated
120	O. Chosidow; C. Brue; C. Chastang; E. Bouvet; M. A. Izri; J. J. Rousset; N. Monteny; S. Bastuji-Garin; J. Revuz	1994	Controlled study of malathion and d-phenothrin lotions for Pediculus humanus var capitis-infested schoolchildren	The Lancet	344	8939	1724-1727	N - Title unrelated
121	O. Chosidow; B. Giraudeau; J. Cottrell; A. Izri; R. Hofmann; S. G. Mann; I. Burgess	2010	Oral Ivermectin versus Malathion Lotion for Difficult-to-Treat Head Lice	NEW ENGLAND JOURNAL OF MEDICINE	362	10	896-905	N - Title unrelated
122	C. Clark	2007	Head lice treatments and advice	Pharmaceutical Journal	279	7465	185-186	N - Title unrelated
123	J. M. Clark	2022	New chemistries for the control of human head lice, <i>Pediculus humanus capitis</i>: A mini-review	PESTICIDE BIOCHEMISTRY AND PHYSIOLOGY	181			N - Title unrelated
124	J. M. Clark; K. S. Yoon; J. H. Kim; S. H. Lee; B. R. Pittendrigh	2015	Utilization of the human louse genome to study insecticide resistance and innate immune response	Pesticide Biochemistry and Physiology	120		125-132	N - Title unrelated
125	J. M. Clark; K. S. Yoon; S. H. Lee; B. R. Pittendrigh	2013	Human lice: Past, present and future control	PESTICIDE BIOCHEMISTRY AND PHYSIOLOGY	106	3	162-171	N - Title unrelated
126	R. M. Cleale; J. E. Lloyd; L. L. Smith; M. A. Grubbs; S. T. Grubbs; R. Kumar; D. M. Amodie	2004	Persistent activity of moxidectin long-acting injectable formulations against natural and experimentally enhanced populations of lice infesting cattle	Vet Parasitol	120	3	215-27	N - Title unrelated
127	E. R. Clore	1989	Dispelling the common myths about pediculosis	Journal of Pediatric Health Care	3	1	28-33	N - Title unrelated
128	B. Clymer; K. M. Newcomb; W. G. Ryan; M. D. Soll	1998	Persistence of the activity of topical ivermectin against biting lice (Bovicola bovis)	Vet Rec	143	7	193-5	N - Title unrelated
129	J. T. Collins; S. Alloy	2004	Language use and language chance in Manjau, Kalimantan Barat; Exploring the Tola’ Dayak language and society	Bijdragen tot de taal-, land- en volkenkunde / Journal of the Humanities and Social Sciences of Southeast Asia	160	2	226-282	N - Title unrelated
130	D. D. Colwell	2002	Persistent activity of moxidectin pour-on and injectable against sucking and biting louse infestations of cattle	Vet Parasitol	104	4	319-26	N - Title unrelated
131	C. Combescot-Lang; R. H. Vander Stichele; B. Toubate; E. Veirron; K. Y. Mumcuoglu	2015	Ex vivo effectiveness of French over-the-counter products against head lice (<i>Pediculus humanus capitis</i> De Geer, 1778)	PARASITOLOGY RESEARCH	114	5	1779-1792	N - Title unrelated
132	M. Connolly K.A. Stafford	2009	Control of head lice with a coconut dervied emulsion shampoo	Journal of the European Acadamy of Dermatology and Venereaology	23	1		Y	N - synthetic coconut only
133	M. Connolly; D. de Berker	2003	Disorders of hair in children	Current Paediatrics	13	6	429-437	N - Title unrelated
134	A. E. Consolini; M. I. Ragone	2010	Patterns of self-medication with medicinal plants and related adverse events - A South American survey	Current Drug Safety	5	4	333-341	N - Title unrelated
135	S. Cortez-Maya; A. Moreno-Herrera; I. Palos; G. Rivera	2020	Old antiprotozoal drugs: Are they still viable options for parasitic infections or new options for other diseases?	Current Medicinal Chemistry	27	32	5403-5428	N - Title unrelated
136	M. J. Costello	2009	How sea lice from salmon farms may cause wild salmonid declines in Europe and North America and be a threat to fishes elsewhere	Proc Biol Sci	276	1672	3385-94	N - Title unrelated
137	M. Counahan; R. Andrews; P. Buttner; G. Byrnes; R. Speare	2004	Head lice prevalence in primary schools in Victoria, Australia	Journal of Paediatrics and Child Health	40	11	616-619	N - Title unrelated
138	G. M. Cueto; P. G. Audino; C. V. Vassena; M. I. Picollo; E. N. Zerba	2002	Toxic effect of aliphatic alcohols against susceptible and permethrin-resistant <i>Pediculus humanus capitis</i> (Anoplura: Pediculidae)	JOURNAL OF MEDICAL ENTOMOLOGY	39	3	457-460	N - Title unrelated
139	G. M. Cueto; M. I. Picollo	2010	Response of Pediculus humanus humanus (Pediculidae: Phthiraptera) to water or 70% ethanol immersion and determination of optimal times for measuring toxic effects	PARASITOLOGY RESEARCH	106	6	1503-1506	N - Title unrelated
140	G. M. Cueto; E. Zerba; M. I. Picollo	2006	Embryonic development of human lice: rearing conditions and susceptibility to spinosad	MEMORIAS DO INSTITUTO OSWALDO CRUZ	101	3	257-261	N - Title unrelated
141	G. M. Cueto; E. N. Zerba; M. I. Picollo	2006	Permethrin-resistant head lice (Anoplura: Pediculidae) in Argentina are susceptible to spinosad	JOURNAL OF MEDICAL ENTOMOLOGY	43	3	634-635	N - Title unrelated
142	G. M. Cueto; E. N. Zerba; M. I. Picollo	2008	Evidence of pyrethroid resistance in eggs of <i>Pediculus humanus capitis</i> (Phthiraptera: Pediculidae) from Argentina	JOURNAL OF MEDICAL ENTOMOLOGY	45	4	693-697	N - Title unrelated
143	L. R. Dangwal; A. S. Chauhan	2015	Dioscorea deltoidea Wall. ex griseb. A highly threatened Himalayan medicinal plant: An overview	International Journal of Pharma and Bio Sciences	6	1	B452-B460	N - Title unrelated
144	M. M. A. de Doucet; M. B. Miranda; M. A. Bertolotti	1998	Infectivity of entomogenous nematodes (Steinernematidae and heterorhabditidae) to Pediculus humanus capitis De Geer (Anoplura: Pediculidae)	FUNDAMENTAL AND APPLIED NEMATOLOGY	21	1	13-16	N - Title unrelated
145	A. B. De Souza; P. C. De Morais; J. Dorea; A. B. M. Fonseca; F. T. Nakashima; L. L. Corrêa; P. O. França; O. M. P. Bastos; A. S. Barbosa; C. M. A. Uchôa	2022	Pediculosis knowledge among schoolchildren parents and its relation with head lice prevalence	ANAIS DA ACADEMIA BRASILEIRA DE CIENCIAS	94	2		N - Title unrelated
146	P. R. Deepa; P. Rama Bhat; S. Ravi Rao	2019	Evaluation of the wound healing properties of methanolic bark extract of Samadera indica Gaertner in vivo	Asian Journal of Pharmaceutical and Clinical Research	12	5	371-374	N - Title unrelated
147	Y. Deger; S. Dede; S. Deger	2002	Short communication serum copper, zinc, and calcium concentrations in lice-infested sheep	Biol Trace Elem Res	88	1	87-90	N - Title unrelated
148	S. Degerli; E. Malatyali; A. Çeliksöz; S. Özçelik; K. Y. Mumcuoglu	2012	The Prevalence of Pediculus humanus capitis and the Coexistence of Intestinal Parasites in Young Children in Boarding Schools in Sivas, Turkey	PEDIATRIC DERMATOLOGY	29	4	426-429	N - Title unrelated
149	G. L. T. Dela Torre; K. M. G. Ponsaran; A. L. D. de Guzman; R. A. M. Manalo; E. C. Arollado	2017	Safety, Efficacy, and Physicochemical Characterization of <i>Tinospora crispa</i> Ointment: A Community-Based Formulation against <i>Pediculus humanus capitis</i>	KOREAN JOURNAL OF PARASITOLOGY	55	4	409-416	N - in vitro only
150	A. G. C. Delgado; R. R. Kurdelas; K. N. Gamarra; S. B. Artola; M. M. D. Guerreiro; A. Maure; C. F. Silva; M. G. Souto; M. E. Flores; R. D. Martínez	2010	Prevention and Treatment Practices of Pediculosis Capitis in Comodoro Rivadavia, Argentina	LATIN AMERICAN JOURNAL OF PHARMACY	29	1	132-136	N - Title unrelated
151	T. Dempster; T. S. Kristiansen; J. Korsøen Ø; J. E. Fosseidengen; F. Oppedal	2011	Technical note: Modifying Atlantic salmon (Salmo salar) jumping behavior to facilitate innovation of parasitic sea lice control techniques	J Anim Sci	89	12	4281-5	N - Title unrelated
152	C. D. Devore; G. E. Schutze; J. Okamoto; M. Allison; R. Ancona; E. Attisha; C. De Pinto; B. Holmes; C. Kjolhede; M. Lerner; M. Minier; A. Weiss-Harrison; T. Young; C. L. Byington; Y. A. Maldonado; E. D. Barnett; H. D. Davies; K. M. Edwards; M. A. Jackson; D. L. Murray; M. H. Rathore; J. R. Romero; M. H. Sawyer; R. E. Willoughby; T. E. Zaoutis	2015	Head lice	Pediatrics	135	5	e1355-e1365	N - Title unrelated
153	S. Dholakia; J. Buckler; J. P. Jeans; A. Pillai; N. Eagles; S. Dholakia	2014	Pubic lice: an endangered species?	Sex Transm Dis	41	6	388-91	N - Title unrelated
154	T. Dhumal; J. S. Waghmare	2014	Essential oils: A perfect solution for headlice	Research Journal of Pharmaceutical, Biological and Chemical Sciences	5	3	1486-1504	N - in vitro only
155	E. Di Campli; S. Di Bartolomeo; P. Delli Pizzi; M. Di Giulio; R. Grande; A. Nostro; L. Cellini	2012	Activity of tea tree oil and nerolidol alone or in combination against Pediculus capitis (head lice) and its eggs	Parasitol Res	111	5	1985-92	N - in vitro only
156	V. Djohan; K. E. Angora; S. Miezan; A. K. Bedia; A. Konaté; A. H. Vanga-Bosson; F. K. Kassi; P. C. M. Kiki-Barro; W. Yavo; E. I. Menan	2020	Pediculosis capitis in Abidjan, Cote d'Ivoire: Epidemiological profile and associated risk factors	PARASITE EPIDEMIOLOGY AND CONTROL	11			N - Title unrelated
157	G. Do-Pham; L. Le Cleach; B. Giraudeau; A. Maruani; O. Chosidow; P. Ravaud	2014	Designing Randomized-Controlled Trials to Improve Head-Louse Treatment: Systematic Review Using a Vignette-Based Method	Journal of Investigative Dermatology	134	3	628-634	N - Title unrelated
158	P. M. Döll-Boscardin; D. M. Borsato; D. C. Mirante; T. Nakashima; J. M. Budel; R. A. Kovaliczn; B. Maia; J. P. de Paula; P. V. Farago	2015	Antioxidant, Antimicrobial and Pediculicidal Activities of <i>Eucalyptus benthamii</i> Essential Oil	LATIN AMERICAN JOURNAL OF PHARMACY	34	9	1823-1829	N - Non english
159	E. Donnelly; J. Lipkin; E. R. Clore; D. Z. Altschuler	1991	Pediculosis prevention and control strategies of community health and school nurses: a descriptive study	J Community Health Nurs	8	2	85-95	N - Title unrelated
160	D. D. Dörge; T. Kuhn; S. Klimpel	2017	Flammability testing of 22 conventional European pediculicides	PARASITOLOGY RESEARCH	116	4	1189-1196	N - Title unrelated
161	D. Dounia; B. Andrea; N. Lefort; J. L. Van Geest	2016	Repeated sublethal exposures to the sea lice pesticide Salmosan® (azamethiphos) on adult male lobsters (Homarus americanus) causes neuromuscular dysfunction, hypoxia, metabolic disturbances and mortality	Ecotoxicol Environ Saf			106-115	N - Title unrelated
162	A. M. R. Downs	2004	Managing head lice in an era of increasing resistance to insecticides	American Journal of Clinical Dermatology	5	3	169-177	N - Title unrelated
163	P. Drummond; J. E. Shook	1996	Initial approach to the child who presents with skin infections	Seminars in Pediatric Infectious Diseases	7	1	63-70	N - Title unrelated
164	R. Durand; S. Bouvresse; V. Andriantsoanirina; Z. Berdjane; O. Chosidow; A. Izri	2011	High Frequency of Mutations Associated With Head Lice Pyrethroid Resistance in Schoolchildren From Bobigny, France	JOURNAL OF MEDICAL ENTOMOLOGY	48	1	73-75	N - Title unrelated
165	R. Durand; B. Millard; C. Bouges-Michel; C. Bruel; S. Bouvresse; A. Izri	2007	Detection of pyrethroid resistance gene in head lice in schoolchildren from Bobigny, France	JOURNAL OF MEDICAL ENTOMOLOGY	44	5	796-798	N - Title unrelated
166	L. A. Durden; E. E. Willis; A. M. Garretson; M. E. Eremeeva	2014	The Sucking Lice (Phthiraptera: Anoplura) of Georgia, USA: Hosts, Geographical Distributions, and Medical/Veterinary Importance	JOURNAL OF ENTOMOLOGICAL SCIENCE	49	3	246-272	N - Title unrelated
167	M. Durdu; M. Ilkit	2023	Strategies to improve the diagnosis and clinical treatment of dermatophyte infections	Expert Review of Anti-Infective Therapy	21	1	29-40	N - Title unrelated
168	J. M. F. Dutra; A. D. Alves; T. Pessanha; R. Rachid; W. de Souza; P. M. Linardi; L. F. Ferreira; S. M. de Souza; A. Araujo	2014	PREHISTORICAL <i>Pediculus humanus capitis</i> INFESTATION: QUANTITATIVE DATA AND LOW VACUUM SCANNING MICROSCOPY	REVISTA DO INSTITUTO DE MEDICINA TROPICAL DE SAO PAULO	56	2	115-119	N - Title unrelated
169	K. Dzul-Rosado; J. I. Maldonado-Borges; F. I. Puerto-Manzano; M. A. Lammoglia-Villagómez; I. Becker; S. Sánchez-Montes	2022	First exploratory study of bacterial pathogens and endosymbionts in head lice from a Mayan community in southern Mexico	ZOONOSES AND PUBLIC HEALTH	69	6	729-736	N - Title unrelated
170	R. J. Eason; T. Tasman-Jones	1985	Resurgent yaws and other skin diseases in the Western Province of the Solomon Islands	P N G Med J	28	4	247-50	N - Title unrelated
171	G. W. Eddy	1946	A Combination Treatment for Lice and Scabies1	Journal of Investigative Dermatology	7	2	85-91	N - Title unrelated
172	J. W. Edwards; S.-G. Lee; L. M. Heath; D. L. Pisaniello	2007	Worker exposure and a risk assessment of Malathion and Fenthion used in the control of Mediterranean fruit fly in South Australia	Environmental Research	103	1	38-45	N - Title unrelated
173	M. A. Eilers; C. A. Sheets; J. Chapman; G. C. Hamilton	1990	Objectives to direct the training of emergency medicine residents on off-service rotations: Dermatology	The Journal of Emergency Medicine	8	4	513-519	N - Title unrelated
174	D. M. H. El Akkad; N. S. M. El-Gebaly; H. A. S. A. Yousof; M. A. M. Ismail	2016	Electron microscopic alterations in Pediculus humanus capitis exposed to some pediculicidal plant extracts	Korean Journal of Parasitology	54	4	527-532	N - in vitro only
175	Z. M. El-Basheir; M. A. H. Fouad	2002	A preliminary pilot survey on head lice, pediculosis in Sharkia Governorate and treatment of lice with natural plant extracts	Journal of the Egyptian Society of Parasitology	32	3	725-36	Y	Y
176	L. Ellse; F. A. Burden; R. Wall	2013	Control of the chewing louse Bovicola (Werneckiella) ocellatus in donkeys, using essential oils	Med Vet Entomol	27	4	408-13	N - Title unrelated
177	L. Ellse; B. Sands; F. A. Burden; R. Wall	2016	Essential oils in the management of the donkey louse, Bovicola ocellatus	Equine Vet J	48	3	285-9	N - Title unrelated
178	L. Emmons; P. Callahan; P. Gorman; M. Snyder	1997	Primary care management of common dermatologic disorders in woman: Pharmacologic considerations	Journal of Nurse-Midwifery	42	3	228-253	N - Title unrelated
179	A. M. Enciu; A. L. Mateescu; A. C. Ion; A. C. Brezeanu; D. Stan; C. Tanase	2021	Natural Compounds With Antimicrobial and Antiviral Effect and Nanocarriers Used for Their Transportation	Frontiers in Pharmacology	12		723233	N - Title unrelated
180	R. G. Endris; D. Amodie; V. Reuter; J. A. Hair; H. J. Meyer; D. R. Carey; J. B. Campbell; L. L. Smith; J. A. Meyer	2002	Efficacy of a 1% lambdacyhalothrin cattle Pour-on (Saber) against sucking and biting lice infesting beef cattle	Vet Ther	3	4	387-95	N - Vet medicine
181	R. G. Endris; V. E. Reuter; J. Nelson; J. A. Nelson	2001	Efficacy of a topical spot-on containing 65% permethrin against the dog louse, Trichodectes canis (Mallophaga:Trichodectidae)	Vet Ther	2	2	135-9	N - Title unrelated
182	N. A. Enechukwu; A. O. Ogunbiyi	2022	A review of indigenous therapies for hair and scalp disorders in Nigeria	DERMATOLOGIC THERAPY	35	6		N - Title unrelated
183	M. E. Eremeeva; D. Capps; E. B. Winful; S. S. Warang; S. E. Braswell; N. K. Tokarevich; D. L. Bonilla; L. A. Durden	2017	Molecular Markers of Pesticide Resistance and Pathogens in Human Head Lice (Phthiraptera: Pediculidae) From Rural Georgia, USA	JOURNAL OF MEDICAL ENTOMOLOGY	54	4	1067-1072	N - Title unrelated
184	M. E. Eremeeva; L. A. Durden; J. Eisenstat; B. C. Hargrove; E. B. Mondor	2024	A severe head louse (<i>Pediculus humanus capitis</i>) infestation: Timeline, pathogen detection, <i>kdr</i>-gene screening and morphological anomalies of lice	MEDICAL AND VETERINARY ENTOMOLOGY				N - Title unrelated
185	T. Erkinharju; M. R. Lundberg; E. Isdal; I. Hordvik; R. A. Dalmo; T. Seternes	2017	Studies on the antibody response and side effects after intramuscular and intraperitoneal injection of Atlantic lumpfish (Cyclopterus lumpus L.) with different oil-based vaccines	J Fish Dis	40	12	1805-1813	N - Title unrelated
186	B. Estrada	2003	Ectoparasitic infestations in homeless children	Seminars in Pediatric Infectious Diseases	14	1	20-24	N - Title unrelated
187	C.-K. Fan; C.-W. Liao; M.-S. Wu; N.-Y. Hu; K.-E. Su	2004	Prevalence of Pediculus Capitis Infestation Among School Children of Chinese Refugees Residing in Mountainous Areas of Northern Thailand	The Kaohsiung Journal of Medical Sciences	20	4	183-187	N - Title unrelated
188	Z. Farooq; Z. Iqbal; S. Mushtaq; G. Muhammad; M. Z. Iqbal; M. Arshad	2008	Ethnoveterinary practices for the treatment of parasitic diseases in livestock in Cholistan desert (Pakistan)	Journal of Ethnopharmacology	118	2	213-219	N - Title unrelated
189	H. Feldmeier	2012	Pediculosis capitis: new insights into epidemiology, diagnosis and treatment	EUROPEAN JOURNAL OF CLINICAL MICROBIOLOGY & INFECTIOUS DISEASES	31	9	2105-2110	N - Title unrelated
190	H. Feldmeier	2014	Treatment of Pediculosis Capitis: A Critical Appraisal of the Current Literature	AMERICAN JOURNAL OF CLINICAL DERMATOLOGY	15	5	401-412	N - Title unrelated
191	H. Feldmeier	2023	Head lice as vectors of pathogenic microorganisms	TROPICAL MEDICINE AND HEALTH	51	1		N - Title unrelated
192	L. M. D. Fernández; G. P. Algora; M. B. Roig; G. Bacchini	2021	Effectiveness and tolerability of a squalane and dimethicone-based treatment for head lice	PARASITOLOGY RESEARCH	120	5	1883-1890	N - Title unrelated
193	S. Fernández; A. Fernández; A. Armentia; F. Pineda	2006	Allergy due to head lice (<i>Pediculus humanus capitis</i>)	ALLERGY	61	11	1372-1372	N - Title unrelated
194	P. Ferrara; F. Del Bufalo; V. Romano; E. Tiberi; G. Bottaro; L. Romani; M. Malamisura; F. Ianniello; L. Ceni; G. Mottini; A. Gatto	2013	Efficacy and Safety of Dimeticone in the Treatment of Lice Infestation through Prophylaxis of Classmates	IRANIAN JOURNAL OF PUBLIC HEALTH	42	7	700-706	N - Title unrelated
195	C. Foucault; P. Brouqui; D. Raoult	2006	Bartonella quintana characteristics and clinical management	Emerg Infect Dis	12	2	217-23	N - Title unrelated
196	Y. T. Fu; C. Yao; Y. P. Deng; H. M. Elsheikha; R. Shao; X. Q. Zhu; G. H. Liu	2022	Human pediculosis, a global public health problem	Infect Dis Poverty	11	1	58	N - Title unrelated
197	P. N. C. Furlanetto; G. C. Novakowski; E. A. Correa	2012	Folk medicine in Mandaguacu municipality, Parana State: An ethnobotanical approach	Acta Scientiarum - Biological Sciences	34	4	463-471	N - Review paper
198	S. M. Gadelhaq; S. M. Aboelhadid; A. S. Abdel-Baki; K. M. Hassan; W. M. Arafa; S. M. Ibrahium; S. Al-Quraishy; A. O. Hassan; S. G. Abd El-Kareem	2023	Safety and Efficacy of Pure and a Nanosuspension of D-limonene for Controlling Pigeon Lice	J Med Entomol	60	1	148-158	N - Title unrelated
199	F. Galassi; P. Gonzalez-Audino; M. I. Picollo	2019	Head Lice Recognize and Prefer Head Odor Over Foot and Forearms Odors	JOURNAL OF MEDICAL ENTOMOLOGY	56	5	1204-1207	N - Title unrelated
200	F. Galassi; I. Ortega-Insaurralde; V. Adjemian; P. Gonzalez-Audino; M. I. Picollo; A. C. Toloza	2021	Head lice were also affected by COVID-19: a decrease on Pediculosis infestation during lockdown in Buenos Aires	PARASITOLOGY RESEARCH	120	2	443-450	N - Title unrelated
201	F. G. Galassi; G. Fronza; A. C. Toloza; M. I. Picollo; P. González-Audino	2018	Response of <i>Pediculus humanus capitis</i> (Phthiraptera: Pediculidae) to Volatiles of Whole and Individual Components of the Human Scalp	JOURNAL OF MEDICAL ENTOMOLOGY	55	3	527-533	N - Title unrelated
202	A. Gallardo; G. M. Cueto; M. I. Picollo	2009	<i>Pediculus humanus capitis</i> (head lice) and <i>Pediculus humanus humanus</i> (body lice): response to laboratory temperature and humidity and susceptibility to monoterpenoids	PARASITOLOGY RESEARCH	105	1	163-167	N - Title unrelated
203	A. Gallardo; G. Mougabure-Cueto; C. Vassena; M. I. Picollo; A. C. Toloza	2012	Comparative efficacy of new commercial pediculicides against adults and eggs of Pediculus humanus capitis (head lice)	PARASITOLOGY RESEARCH	110	5	1601-1606	N - Title unrelated
204	A. Gallardo; M. I. Picollo; P. González-Audino; G. Mougabure-Cueto	2012	Insecticidal Activity of Individual and Mixed Monoterpenoids of Geranium Essential Oil Against <i>Pediculus humanus capitis</i> (Phthiraptera: Pediculidae)	JOURNAL OF MEDICAL ENTOMOLOGY	49	2	332-335	N - in vitro only
205	A. Gallardo; A. Toloza; C. Vassena; M. I. Picollo; G. Mougabure-Cueto	2013	Comparative efficacy of commercial combs in removing head lice (<i>Pediculus humanus capitis</i>) (Phthiraptera: Pediculidae)	PARASITOLOGY RESEARCH	112	3	1363-1366	N - Title unrelated
206	P. Gandhi; N. Radhakrishnan; I. Khaitan; M. Srinivasan; V. N. Prajna	2019	Toxic Keratitis After Application of Custard Apple Seed for Head Lice Infestation	Cornea	38	8	948-950	N - Title unrelated
207	P. R. Gandhi; C. Jayaseelan; R. R. Mary; D. Mathivanan; S. R. Suseem	2017	Acaricidal, pediculicidal and larvicidal activity of synthesized ZnO nanoparticles using <i>Momordica charantia</i> leaf extract against blood feeding parasites	EXPERIMENTAL PARASITOLOGY	181		47-56	N - Title unrelated
208	J.-R. Gao; K. S. Yoon; S. H. Lee; M. Takano-Lee; J. D. Edman; T. L. Meinking; D. Taplin; J. M. Clark	2003	Increased frequency of the T929I and L932F mutations associated with knockdown resistance in permethrin-resistant populations of the human head louse, Pediculus capitis, from California, Florida, and Texas	Pesticide Biochemistry and Physiology	77	3	115-124	N - Title unrelated
209	E. García; E. Halpert; E. Borrero; M. Ibañez; P. Chaparro; J. Molina; M. Torres	2020	Prevalence of skin diseases in children 1 to 6 years old in the city of Bogota, Colombia	World Allergy Organization Journal	13	12	100484	N - Title unrelated
210	C. Garcia-Blasco; S. Domingo-Echaburu; G. Orive; U. Lertxundi	2023	Patient's preferences and shared decision-making: Considering environmental aspects in head lice treatment	SUSTAINABLE CHEMISTRY AND PHARMACY	33			N - Title unrelated
211	S. K. Garg; R. Katoch; C. Bhushan	1998	Efficacy of flumethrin pour-on against Damalinia caprae of goats (Capra hircus)	Trop Anim Health Prod	30	5	273-8	N - Title unrelated
212	Y. Gavamukulya; F. Wamunyokoli; H. A. El-Shemy	2017	Annona muricata: Is the natural therapy to most disease conditions including cancer growing in our backyard? A systematic review of its research history and future prospects	Asian Pacific Journal of Tropical Medicine	10	9	835-848	N - Title unrelated
213	K. J. Gellatly; S. Krim; D. J. Palenchar; K. Shepherd; K. S. Yoon; C. J. Rhodes; S. H. Lee; J. M. Clark	2016	Expansion of the Knockdown Resistance Frequency Map for Human Head Lice (Phthiraptera: Pediculidae) in the United States Using Quantitative Sequencing	JOURNAL OF MEDICAL ENTOMOLOGY	53	3	653-659	N - Title unrelated
214	M. B. Ghavami; S. Panahi; S. M. Nabati; M. Ghanbari; B. Taghiloo	2023	A comprehensive survey of permethrin resistance in human head louse populations from northwest Iran: ex vivo and molecular monitoring of knockdown resistance alleles	PARASITES & VECTORS	16	1		N - Title unrelated
215	A. A. Ghavanini	1999	<i>Pediculus humanus capitis</i> infestation in a Shiraz rural area, Iran	ANNALS OF SAUDI MEDICINE	19	3	277-278	N - Title unrelated
216	H. Gislason	2018	Statistical modelling of sea lice count data from salmon farms in the Faroe Islands	JOURNAL OF FISH DISEASES	41	6	973-993	N - Title unrelated
217	B. M. Goates; J. S. Atkin; K. G. Wilding; K. G. Birch; M. R. Cottam; S. E. Bush; D. H. Clayton	2006	An effective nonchemical treatment for head lice: A lot of hot air	PEDIATRICS	118	5	1962-1970	N - Title unrelated
218	S. Gong; Y. Xu; S. Xu; Y. Liang; L. Tian; W. Cai; H. Li; F. Song	2022	The Complete Mitochondrial Genome of the Chicken Body Louse, Menacanthus cornutus, and Evolutionary Patterns of Extensive Gene Rearrangements in the Mitochondrial Genomes of Amblycera (Psocodea: Phthiraptera)	Genes (Basel)	13	3		N - Title unrelated
219	A. González; C. Castro Ddel; S. González	2004	Ectoparasitic species from Canis familiaris (Linné) in Buenos Aires province, Argentina	Vet Parasitol	120	1-2	123-9	N - Title unrelated
220	P. Gonzalez Audino; C. Vassena; E. Zerba; M. Picollo	2007	Effectiveness of lotions based on essential oils from aromatic plants against permethrin resistant Pediculus humanus capitis	Arch Dermatol Res	299	8	389-92	N - in vitro only
221	J. T. Grade; J. R. S. Tabuti; P. Van Damme	2009	Ethnoveterinary knowledge in pastoral Karamoja, Uganda	Journal of Ethnopharmacology	122	2	273-293	N - Title unrelated
222	K. A. Greive; T. M. Barnes	2017	The efficacy of Australian essential oils for the treatment of head lice infestation in children: A randomised controlled trial	Australasian Journal of Dermatology	59	2	e99-e105	Y	Y
223	K. A. Greive; T. M. Barnes	2012	In vitro comparison of four treatments which discourage infestation by head lice	PARASITOLOGY RESEARCH	110	5	1695-1699	N - in vitro only
224	K. A. Greive; A. H. Lui; T. M. Barnes; V. M. J. Oppenheim	2010	A randomized, assessor-blind, parallel-group, multicentre, phase IV comparative trial of a suffocant compared with malathion in the treatment of head lice in children	AUSTRALASIAN JOURNAL OF DERMATOLOGY	51	3	175-182	N - no plant
225	N. Grills; C. Grills; T. Spelman; M. Stoove; M. Hellard; C. El-Hayek; R. Singh	2012	Prevalence survey of dermatological conditions in mountainous north India	International Journal of Dermatology	51	5	579-587	N - Suffocant not specified
226	A. S. Guerra; R. P. Eckerlin; A. P. Dowling; L. A. Durden; R. G. Robbins; K. Dittmar; K. M. Helgen; B. Agwanda; B. F. Allan; T. Hedlund; H. S. Young	2016	Host-Parasite Associations in Small Mammal Communities in Semiarid Savanna Ecosystems of East Africa	J Med Entomol	53	4	851-860	N - Title unrelated
227	U. Gul	2021	Phytotherapy applications in dermatological diseases	Turkiye Klinikleri Dermatoloji	31	1	36-44	N - Title unrelated
228	L. Gunnarsson; D. Christensson; E. Palmér	2005	Clinical efficacy of selamectin in the treatment of naturally acquired infection of sucking lice (Linognathus setosus) in dogs	J Am Anim Hosp Assoc	41	6	388-94	N - Title unrelated
229	M. M. Gutiérrez; J. W. González; N. Stefanazzi; G. Serralunga; L. Yañez; A. A. Ferrero	2012	Prevalence of <i>Pediculus humanus capitis</i> infestation among kindergarten children in Bahia Blanca city, Argentina	PARASITOLOGY RESEARCH	111	3	1309-1313	N - Title unrelated
230	M. M. Gutiérrez; N. Stefanazzi; J. W. González; V. Benzi; A. A. Ferrero	2009	Fumigant activity of essential oils of <i>Schinus molle</i> (Anacardiaceae) and <i>Tagetes terniflora</i> (Asteraceae) against adults of <i>Pediculus humanus</i> <i>capitis</i> (Insecta; Anoplura; Pediculidae)	BOLETIN LATINOAMERICANO Y DEL CARIBE DE PLANTAS MEDICINALES Y AROMATICAS	8	3	176-179	N - in vitro only
231	M. M. Gutiérrez; J. O. Werdin-González; N. Stefanazzi; C. Bras; A. A. Ferrero	2016	The potential application of plant essential oils to control Pediculus humanus capitis (Anoplura: Pediculidae)	Parasitol Res	115	2	633-41	N - Title unrelated
232	M. Guzmán-Torres; Z. Cano-Santana	2021	Updated list of lice (Insecta: Phthiraptera) from Mexico: distribution, richness, specificity and human pediculosis	REVISTA MEXICANA DE BIODIVERSIDAD	92			N - Title unrelated
233	A. Habluetzel; F. Carnevali; L. Lucantoni; L. Grana; A. R. Attili; F. Archilei; M. Antonini; A. Valbonesi; V. Abbadessa; F. Esposito; S. A. van der Esch	2007	Impact of the botanical insecticide Neem Azal on survival and reproduction of the biting louse Damalinia limbata on angora goats	Vet Parasitol	144	3-4	328-37	N - Title unrelated
234	K. Haddi; M. Berger; P. Bielza; D. Cifuentes; L. M. Field; K. Gorman; C. Rapisarda; M. S. Williamson; C. Bass	2012	Identification of mutations associated with pyrethroid resistance in the voltage-gated sodium channel of the tomato leaf miner (Tuta absoluta)	Insect Biochemistry and Molecular Biology	42	7	506-513	N - Title unrelated
235	J. Haidamak; G. D. dos Santos; B. Lima; V. M. Soares; R. V. de Menezes; A. A. Bisson; A. S. Talevi; R. R. Gomes; V. A. Vicente; M. A. Valero; D. D. Klisiowicz	2019	Scalp microbiota alterations in children with pediculosis	INFECTION GENETICS AND EVOLUTION	73		322-331	N - Title unrelated
236	T. Hajiloie; A. H. Zahirnia; B. Davari; A. Salahazadeh; H. Nasirian	2022	Evaluation of the Role of Epidemiological Factors in Head Lice Infestation among Elementary School Female Students and Comparison of the Effectiveness of 1% Permethrin Shampoo with Dimethicone Lotion and Home Remedies	INTERNATIONAL JOURNAL OF EARLY CHILDHOOD SPECIAL EDUCATION	14	4	2512-2520	N - Title unrelated
237	E. Halttunen; K. Gjelland; S. Hamel; R. M. Serra-Llinares; R. Nilsen; P. Arechavala-Lopez; J. Skarðhamar; I. A. Johnsen; L. Asplin; Ø. Karlsen; P. A. Bjørn; B. Finstad	2018	Sea trout adapt their migratory behaviour in response to high salmon lice concentrations	J Fish Dis	41	6	953-967	N - Title unrelated
238	L. Hamedanian; M. R. S. Nadoshan; H. Vatandoost; M. Baniardalani; J. Rafinejad	2021	Evaluation of Efficiency of Ivermectin Lotion in Comparison with Permethrin Shampoo and Dimethicone Lotion for Treatment of Head Lice (<i>Pediculus humanus capitis</i>) in Areas Covered by Health Centers of Islamshahr City, Tehran, Iran in 2019	JOURNAL OF ARTHROPOD-BORNE DISEASES	15	3	325-332	N - Title unrelated
239	A. Hammoud; M. Louni; M. C. Baldé; A. H. Beavogui; P. Gautret; D. Raoult; F. Fenollar; D. Misse; O. Mediannikov	2021	Molecular Characterization and Genetic Diversity of Haplogroup E Human Lice in Guinea, West Africa	MICROORGANISMS	9	2		N - Title unrelated
240	R. C. Hansen; J. O'Haver	2004	Economic considerations associated with <i>Pediculus humanus capitis</i> infestation	CLINICAL PEDIATRICS	43	6	523-527	N - Title unrelated
241	I. Hanssen; N. Mencke; H. Asskildt; D. Ewald-Hamm; H. Dorn	1999	Field study on the insecticidal efficacy of Advantage against natural infestations of dogs with lice	Parasitol Res	85	4	347-8	N - Title unrelated
242	S. M. Haq; U. Yaqoob; M. Majeed; M. S. Amjad; M. Hassan; R. Ahmad; M. Waheed; R. W. Bussmann; E. S. Calixto; J. Procków; J. M. P. de la Lastra; A. Morales-de la Nuez	2022	Quantitative ethnoveterinary study on plant resource utilization by indigenous communities in high-altitude regions	FRONTIERS IN VETERINARY SCIENCE	9			N - Title unrelated
243	O. Hashim; C. L. Charvet; B. Toubaté; A. A. E. Ahmed; N. Lamassiaude; C. Neveu; I. Dimier-Poisson; F. Debierre-Grockiego; C. Dupuy	2021	Molecular and Functional Characterization of GABA Receptor Subunits GRD and LCCH3 from Human Louse Pediculus Humanus Humanus	Mol Pharmacol	102	2	116-127	N - Title unrelated
244	U. F. Haustein	1991	Pyrethrins and pyrethroids (permethrin) in the treatment of scabies and pediculosis	Hautarzt	42	1	9-15	N - Title unrelated
245	K. O. Helgesen; T. E. Horsberg	2013	Single-dose field bioassay for sensitivity testing in sea lice, Lepeophtheirus salmonis: development of a rapid diagnostic tool	J Fish Dis	36	3	261-72	N - Title unrelated
246	C. Henderson; D. Beverley	2012	A dermatological survey of the Bedouin of the central Sinai Peninsula	British Journal of Dermatology	167	SUPPL. 1	50	N - Title unrelated
247	P. A. Heuch; T. A. Mo	2001	A model of salmon louse production in Norway: effects of increasing salmon production and public management measures	Dis Aquat Organ	45	2	145-52	N - Title unrelated
248	J. Heukelbach; A. Asenov; O. Liesenfeld; A. Mirmohammadsadegh; F. A. Oliveira	2009	A new two-phase dimeticone pediculicide shows high efficacy in a comparative bioassay	BMC Dermatol	9		12	N - Title unrelated
249	J. Heukelbach; D. Canyon; R. Speare	2007	The effect of natural products on head lice: In vitro tests and clinical evidence	Journal of Pediatric Infectious Diseases	2	2	67-76	N - in vitro only
250	J. Heukelbach; D. V. Canyon; F. A. Oliveira; R. Muller; R. Speare	2008	In vitro efficacy of over-the-counter botanical pediculicides against the head louse Pediculus humanus var capitis based on a stringent standard for mortality assessment	Med Vet Entomol	22	3	264-72	N - in vitro only
251	J. Heukelbach; H. Feldmeier	2004	Ectoparasites - the underestimated realm	LANCET	363	9412	889-891	N - Title unrelated
252	J. Heukelbach; F. A. S. Oliveira; R. Speare	2006	A new shampoo based on neem (Azadirachta indica) is highly effective against head lice in vitro	Parasitology research	99	4	353-6	N - in vitro only
253	J. Heukelbach; D. Pilger; F. A. Oliveira; A. Khakban; L. Ariza; H. Feldmeier	2008	A highly efficacious pediculicide based on dimeticone: Randomized observer blinded comparative trial	BMC INFECTIOUS DISEASES	8			N - Title unrelated
254	J. Hikaka; R. Haua; N. Parore; B. McIntosh; A. Anderson; K. Pewhairangi; R. Brown	2023	Designing for health equity: A mixed method study exploring community experiences and perceptions of pharmacists' role in minor ailment care	Research in Social and Administrative Pharmacy	19	4	643-652	N - Title unrelated
255	N. Hill	2006	Control of head lice: Past, present and future	Expert Review of Anti-Infective Therapy	4	5	887-894	N - Title unrelated
256	H. E. Hodgdon; K. S. Yoon; D. J. Previte; H. J. Kim; G. E. Aboelghar; S. H. Lee; J. M. Clark	2010	Determination of knockdown resistance allele frequencies in global human head louse populations using the serial invasive signal amplification reaction	PEST MANAGEMENT SCIENCE	66	9	1031-1040	N - Title unrelated
257	S. Hoffmann; I. G. Horak; N. C. Bennett; H. Lutermann	2016	Evidence for interspecific interactions in the ectoparasite infracommunity of a wild mammal	Parasit Vectors	9		58	N - Title unrelated
258	J. A. Hunter; S. C. Barker	2003	Susceptibility of head lice <i>(Pediculus humanus capitis)</i> to pediculicides in Australia	PARASITOLOGY RESEARCH	90	6	476-478	N - Title unrelated
259	Y. Huo; Y. Mo; X. Jin; X. Huang; W. Chen	2021	First case of Phthirus pubis and Demodex co-infestation of the eyelids: a case report	BMC Ophthalmol	21	1	122	N - Title unrelated
260	J. Ibarra; F. Fry; W. Clarice; A. Olsen; R. H. Vander Stichele; H. Lapeere; J. Maryan; A. Franks; J. L. Smith	2007	Overcoming health inequalities by using the Bug Busting 'whole-school approach' to eradicate head lice	J Clin Nurs	16	10	1955-65	N - Title unrelated
261	J. Ibarra; F. Fry; C. Wickenden; M. Jenner; A. Franks	2009	The impact of well-developed preventative strategies on the eradication of head lice	PERSPECTIVES IN PUBLIC HEALTH	129	4	165-173	N - Title unrelated
262	E. S. Ihde; J. R. Boscamp; J. M. Loh; L. Rosen	2015	Safety and efficacy of a 100 % dimethicone pediculocide in school-age children	BMC PEDIATRICS	15			N - Title unrelated
263	R Bankova	20117	Oleum Oregano Properties and Application	Tradition and Modernity in Veterinary Medicine	1	2	25-30	N - Vet medicine
264	Irct20240501061615N	2024	Investigating the effect of an oil product containing essential oils of two plants and oregano on treatment-resistant head lice	https://trialsearch.who.int/Trial2.aspx?TrialID=IRCT20240501061615N1				N - ongoing trial
265	K. Iryna; O. Tarasyuk	2009	Comparative study of pediculicidal effect of medical plants	Clin Microbiol Infect			275-6	N - Title unrelated
266	Isrctn	2007	A multicentre phase III trial of 1,2-octanediol at 5% (w/v) (KindaPed™) compared with malathion 0.5% (w/v) (Derbac-M Liquid®) in the treatment of head lice	https://trialsearch.who.int/Trial2.aspx?TrialID=ISRCTN91870666				N - Title unrelated
267	V. Jadhav; A. Kore; V. J. Kadam	2007	In-vitro pediculicidal activity of Hedychium spicatum essential oil	Fitoterapia	78	7-8	470-3	N - in vitro only
268	E. Jahanifard; H. Ghofleh-Maramazi; M. Sharififard; M. Mahmoodi Sourestani; A. Saki-Malehi; E. Maraghi; S. Rasaei	2022	Pediculicidal Activity of Foeniculum vulgare Essential Oil in Treatment of Pediculus capitis as a Public Health Problem	J Arthropod Borne Dis	16	1	61-71	N - Title unrelated
269	S. Jamani; C. Rodríguez; M. M. Rueda; G. Matamoros; M. Canales; G. Bearman; M. Stevens; A. Sanchez	2019	Head lice infestations in rural Honduras: the need for an integrated approach to control neglected tropical diseases	INTERNATIONAL JOURNAL OF DERMATOLOGY	58	5	548-556	N - Title unrelated
270	C. Jayaseelan; A. A. Rahuman; G. Rajakumar; A. Vishnu Kirthi; T. Santhoshkumar; S. Marimuthu; A. Bagavan; C. Kamaraj; A. A. Zahir; G. Elango	2011	Synthesis of pediculocidal and larvicidal silver nanoparticles by leaf extract from heartleaf moonseed plant, Tinospora cordifolia Miers	Parasitol Res	109	1	185-94	N - in vitro only
271	O. Jensen; A. O. Nielsen; P. Bjerregaard	1978	Pediculosis capitis treated with quassia tincture	Acta Derm Venereol	58	6	557-9	Y	N - unable to be retrieved
272	L. S. Jevne; K. I. Reitan	2019	How are the salmon lice (Lepeophtheirus salmonis Krøyer, 1837) in Atlantic salmon farming affected by different control efforts: A case study of an intensive production area with coordinated production cycles and changing delousing practices in 2013-2018	J Fish Dis	42	11	1573-1586	N - Title unrelated
273	H. Jodaa Holm; S. Wadsworth; A. K. Bjelland; A. Krasnov; Ø. Evensen; S. Skugor	2016	Dietary phytochemicals modulate skin gene expression profiles and result in reduced lice counts after experimental infection in Atlantic salmon	Parasit Vectors	9	1	271	N - Title unrelated
274	C. Johnson; J. Sim	1998	AIDS and HIV: A Comparative Study of Therapy Students' Knowledge and Attitudes	Physiotherapy	84	1	37-46	N - Title unrelated
275	P. W. Johnson; J. C. Boray; J. W. Plant; S. C. Blunt	1993	Prevalence of the causes of fleece derangement among sheep flocks in New South Wales	Aust Vet J	70	6	220-4	N - Title unrelated
276	J. S. Johnston; K. S. Yoon; J. P. Strycharz; B. R. Pittendrigh; J. M. Clark	2007	Body lice and head lice (Anoplura: Pediculidae) have the smallest genomes of any hemimetabolous insect reported to date	JOURNAL OF MEDICAL ENTOMOLOGY	44	6	1009-1012	N - Title unrelated
277	T. C. M. Jorge; V. Lenartovicz; M. W. Andrade; T. Bonafin; M. A. Giordani; N. B. C. Bueno; D. S. L. G. Schneider	2009	Pediculicidal activity of hydroethanolic extracts of Ruta graveolens, Melia azedarach and Sambucus australis	Latin American Journal of Pharmacy	28	3	457-459	N - in vitro only
278	M. Karakus; T. Atici; S. N. Karabela; O. Baylan; M. E. Limoncu; I. C. Balcioglu	2020	Detection of permethrin resistance and phylogenetic clustering of turkish head lice (<i>Pediculus humanus capitis</i>; De Geer, 1767 populations	ACTA TROPICA	204			N - Title unrelated
279	S. Kasai; N. Ishii; M. Natsuaki; H. Fukutomi; O. Komagata; M. Kobayashi; T. Tomita	2009	Prevalence of <i>kdr</i>-like Mutations Associated with Pyrethroid Resistance in Human Head Louse Populations in Japan	JOURNAL OF MEDICAL ENTOMOLOGY	46	1	77-82	N - Title unrelated
280	H. Kassiri; A. E. Fahdani; B. Cheraghian	2021	Comparative efficacy of permethrin 1%, lindane 1%, and dimeticone 4% for the treatment of head louse infestation in Iran	ENVIRONMENTAL SCIENCE AND POLLUTION RESEARCH	28	3	3506-3514	N - Title unrelated
281	P. E. Kaufman; D. A. Rutz; M. E. Doscher; R. Albright	2001	Efficacy of chlorfenapyr (AC 303630) experimental pour-on and CyLence formulations against naturally acquired louse infestations on cattle in New York	Vet Parasitol	97	2	123-9	N - Title unrelated
282	K. Kendrick	1999	Challenging power, autonomy and politics in complementary therapies: a contentious view	Complementary Therapies in Nursing and Midwifery	5	3	77-81	N - Title unrelated
283	J. K. Ketzis; K. Clements; K. Honraet	2014	Use of a poultry model to assess the transfer inhibition effect of head lice (Pediculus humanus capitis) products	Parasitol Res	113	5	1943-8	N - Title unrelated
284	F. G. Khaligh; N. D. Djadid; M. Farmani; Z. A. Saatlou; S. Frooziyan; F. A. Astaneh; F. Farnoosh; A. Sofizadeh; F. Naseri; D. Adib; M. Taheri; E. Lalehzari; S. Pashaei; S. Soltanbeiglou; A. Soltani; H. Khooban; E. Abbasi; A. A. Aivazi; S. Saeedi; B. Taghilou; A. Jafari; K. D. Khavidak; A. C. Toloza; S. Gholizadeh	2021	Molecular Monitoring of Knockdown Resistance in Head Louse (Phthiraptera: Pediculidae) Populations in Iran	JOURNAL OF MEDICAL ENTOMOLOGY	58	6	2321-2329	N - Title unrelated
285	M. A. Khan; G. B. Schaalje	1985	Chlorpyrifos for control of the short-nosed cattle louse, Haematopinus eurysternus (Nitzsch) (Anoplura, Haematopinidae) during winter	Can J Comp Med	49	4	361-5	N - Title unrelated
286	S. Khandpur; B. S. Reddy	2002	Itraconazole therapy for white piedra affecting scalp hair	Journal of the American Academy of Dermatology	47	3	415-418	N - Title unrelated
287	A. Khursheed; M. A. Rather; V. Jain; A. R. Wani; S. Rasool; R. Nazir; N. A. Malik; S. A. Majid	2022	Plant based natural products as potential ecofriendly and safer biopesticides: A comprehensive overview of their advantages over conventional pesticides, limitations and regulatory aspects	Microbial Pathogenesis	173		105854	N - Review paper
288	H. J. Kim; S. B. Symington; S. Hyeock Lee; J. M. Clark	2004	Serial invasive signal amplification reaction for genotyping permethrin-resistant (kdr-like) human head lice, Pediculus capitis	Pesticide Biochemistry and Physiology	80	3	173-182	N - Title unrelated
289	J. H. Kim; D. Lee; S. Park; J. M. Clark; S. H. Lee	2021	Characterization of nit sheath protein functions and transglutaminase-mediated cross-linking in the human head louse, <i>Pediculus humanus capitis</i>	PARASITES & VECTORS	14	1		N - Title unrelated
290	J. H. Kim; D. E. Lee; S. Y. Park; J. M. Clark; S. H. Lee	2023	Histological confinement of transglutaminase-mediated nit sheath crosslinking is essential for proper oviposition and egg coating in the human head louse, <i>Pediculus humanus capitis</i>	PARASITES & VECTORS	16	1		N - Title unrelated
291	J. H. Kim; J. S. Min; J. S. Kang; D. H. Kwon; K. S. Yoon; J. Strycharz; Y. H. Koh; B. R. Pittendrigh; J. M. Clark; S. H. Lee	2011	Comparison of the humoral and cellular immune responses between body and head lice following bacterial challenge	INSECT BIOCHEMISTRY AND MOLECULAR BIOLOGY	41	5	332-339	N - Title unrelated
292	H. A. Kirst; L. C. Creemer; S. A. Naylor; P. T. Pugh; D. E. Snyder; J. R. Winkle; L. B. Lowe; J. T. Rothwell; T. C. Sparks; T. V. Worden	2002	Evaluation and development of spinosyns to control ectoparasites on cattle and sheep	Curr Top Med Chem	2	7	675-99	N - Title unrelated
293	R. Kittler; M. Kayser; M. Stoneking	2003	Molecular evolution of <i>Pediculds humanus</i> and the origin of clothing	CURRENT BIOLOGY	13	16	1414-1417	N - Title unrelated
294	A. Klein; E. Zimmermann; U. Radespiel; F. Schaarschmidt; A. Springer; C. Strube	2018	Ectoparasite communities of small-bodied Malagasy primates: seasonal and socioecological influences on tick, mite and lice infestation of Microcebus murinus and M. ravelobensis in northwestern Madagascar	Parasit Vectors	11	1	459	N - Title unrelated
295	H. Kohler-Aanesen; S. Saari; R. Armstrong; K. Péré; J. Taenzler; E. Zschiesche; A. R. Heckeroth	2017	Efficacy of fluralaner (Bravecto™ chewable tablets) for the treatment of naturally acquired Linognathus setosus infestations on dogs	Parasit Vectors	10	1	426	N - Title unrelated
296	S. Kongkiatpaiboon; V. Keeratinijakal; W. Gritsanapan	2013	Simultaneous quantification of stemocurtisine, stemocurtisinol and stemofoline in Stemona curtisii (Stemonaceae) by TLC-densitometric method	J Chromatogr Sci	51	5	430-5	N - Title unrelated
297	S. A. Kouzi; W. L. Sanchezruiz; D. S. Nuzum	2018	Oral ivermectin for the treatment of head lice infestation	American Journal of Health-System Pharmacy	75	13	937-943	N - Title unrelated
298	C. S. B. Koyo; N. Amanzougaghene; B. Davoust; L. Tshilolo; J. B. Lekana-Douki; D. Raoult; O. Mediannikov; F. Fenollar	2019	Genetic diversity of human head lice and molecular detection of associated bacterial pathogens in Democratic Republic of Congo	PARASITES & VECTORS	12			N - Title unrelated
299	M. Kristensen	2005	Identification of sodium channel mutations in human head louse (Anoplura: Pediculidae) from Denmark	JOURNAL OF MEDICAL ENTOMOLOGY	42	5	826-829	N - Title unrelated
300	A. B. Kristoffersen; E. E. Rees; H. Stryhn; R. Ibarra; J. L. Campisto; C. W. Revie; S. St-Hilaire	2013	Understanding sources of sea lice for salmon farms in Chile	Prev Vet Med	111	1-2	165-75	N - Title unrelated
301	V. Kunovska; I. Ferber; V. Makalovska	1999	The pediculicide effect of natural pyrethrines extracted from the plant Dalmatinski buhac (Pyrethrum Chryzantemum/Cineraraefolium Trev.)	Farmaceutski Glasnik	55	6	239-242	N - Title unrelated
302	Ö. Kurt; I. C. Balcioglu; M. E. Limoncu; N. Girginkardesler; S. K. Arserim; S. Görgün; T. Oyur; M. Karakus; D. Düzyol; A. A. Gökmen; G. Kitapçioglu; Y. Özbel	2015	Treatment of head lice (<i>Pediculus humanus capitis</i>) infestation: Is regular combing alone with a special detection comb effective at all levels?	PARASITOLOGY RESEARCH	114	4	1347-1353	N - No abstract retrievable
303	D. H. Kwon; J. H. Kim; Y. H. Kim; K. S. Yoon; J. M. Clark; S. H. Lee	2014	Identification and characterization of an esterase involved in malathion resistance in the head louse <i>Pediculus humanus capitis</i>	PESTICIDE BIOCHEMISTRY AND PHYSIOLOGY	112		13-18	N - Title unrelated
304	D. H. Kwon; K. S. Yoon; J. P. Strycharz; J. M. Clark; S. H. Lee	2008	Determination of permethrin resistance allele frequency of human head louse populations by quantitative sequencing	JOURNAL OF MEDICAL ENTOMOLOGY	45	5	912-920	N - Title unrelated
305	M. F. Laguna; S. Risau-Gusman	2011	Of Lice and Math: Using Models to Understand and Control Populations of Head Lice	PLOS ONE	6	7		N - Title unrelated
306	M. Lahlou; R. Berrada	2003	Conmposition and niticidal activity of essential oils of three chemotypes of <i>Rosmarinus officinalis</i> L. acclimatized in Morocco	FLAVOUR AND FRAGRANCE JOURNAL	18	2	124-127	N - in vitro only
307	M. Lahlou; R. Berrada; A. Agoumi; M. Hmamouchi	2001	The potential effectiveness of essential oils in the control of human head lice in Morocco	International Journal of Aromatherapy	10	3	108-123	N - in vitro only
308	R. S. Lane; T. F. Kucera; R. H. Barrett; J. Mun; C. Wu; V. S. Smith	2006	Wild turkey (Meleagris gallopavo) as a host of ixodid ticks, lice, and Lyme disease spirochetes (Borrelia burgdorferi sensu lato) in California state parks	J Wildl Dis	42	4	759-71	N - Title unrelated
309	A. Langner; H. Wolska; A. Szmurło; M. Fraczykowska	1990	[Treatment of head pediculosis. Comparative studies of a shampoo containing 0,33% Pyrethrum extract and shampoo containing 1% malathion]	Przegl Dermatol	77	2	148-50	Y	N - Non-english (Polish)
310	H. Lapeere; L. Brochez; Y. Vander Haeghen; C. Mabilde; R. Vander Stichele; L. Leybaert; J. M. Naeyaert	2005	Method to measure force required to remove <i>Pediculus humanus capitis</i> (Phthiraptera: Pediculidae) eggs from human hair	JOURNAL OF MEDICAL ENTOMOLOGY	42	1	89-93	N - Title unrelated
311	H. Lapeere; L. Brochez; E. Verhaeghe; R. H. Vander Stichele; J. P. Remon; J. Lambert; L. Leybaert	2014	Efficacy of Products to Remove Eggs of <i>Pediculus humanus capitis</i> (Phthiraptera: Pediculidae) From the Human Hair	JOURNAL OF MEDICAL ENTOMOLOGY	51	2	400-407	N - Title unrelated
312	K. Larkin; C. A. Rodriguez; S. Jamani; G. Fronza; G. Roca-Acevedo; A. Sanchez; A. C. Toloza	2020	First evidence of the mutations associated with pyrethroid resistance in head lice (Phthiraptera: Pediculidae) from Honduras	PARASITES & VECTORS	13	1		N - Title unrelated
313	K. Larkin; A. C. Toloza; J. A. Gabrie; C. A. Rodríguez; M. M. Rueda; G. Matamoros; O. Palacio; S. Jamani; G. Fontecha; A. L. Sanchez	2023	First Detection of <i>Acinetobacter baumannii</i> in <i>Pediculus humanus capitis</i> from Latin America	TROPICAL MEDICINE AND INFECTIOUS DISEASE	8	7		N - Title unrelated
314	M. Leider	1959	Principles and Practice of Topical Dermatologic Therapy	Medical Clinics of North America	43	3	667-687	N - Title unrelated
315	R. Leksiene; J. Surkus; E. Ziginskiene; I. A. Bumblyte; A. Stonys	2014	Accidental peroral Veratrum tincture poisoning: A case report	Clinical Toxicology	52	SUPPL. 1	424	N - Title unrelated
316	N. P. Leo; S. C. Barker	2005	Unravelling the evolution of the head lice and body lice of humans	PARASITOLOGY RESEARCH	98	1	44-47	N - Title unrelated
317	H. Leulmi; G. Diatta; C. Sokhna; J.-M. Rolain; D. Raoult	2016	Assessment of oral ivermectin versus shampoo in the treatment of pediculosis (head lice infestation) in rural areas of Sine-Saloum, Senegal	International Journal of Antimicrobial Agents	48	6	627-632	N - Title unrelated
318	A. K. C. Leung; J. H. S. Fong; A. Pinto-Rojas	2005	Pediculosis Capitis	Journal of Pediatric Health Care	19	6	369-373	N - Title unrelated
319	G. Levot	2000	Resistance and the control of lice on humans and production animals	Int J Parasitol	30	3	291-7	N - Title unrelated
320	A. Lewis	1943	Mental health in war-time	Public Health	57		27-30	N - Title unrelated
321	H. R. Li; W. Y. Zhang; Y. Zhao; L. Hu; Q. L. Zhao	2023	<i>Phthirus pubis</i> (Anoplura: Phthiridae) infestation of the palpebral margin and scalp hair in an infant	INTERNATIONAL JOURNAL OF TROPICAL INSECT SCIENCE	43	2	351-354	N - Title unrelated
322	W. J. Li; G. Ortiz; P. E. Fournier; G. Gimenez; D. L. Reed; B. Pittendrigh; D. Raoult	2010	Genotyping of Human Lice Suggests Multiple Emergences of Body Lice from Local Head Louse Populations	PLOS NEGLECTED TROPICAL DISEASES	4	3		N - Title unrelated
323	D. Liang; M. Liu; Q. Hu; M. He; X. Qi; Q. Xu; F. Zhou; X. Chen	2015	Identification of differentially expressed genes related to aphid resistance in cucumber (Cucumis sativus L.)	Sci Rep	5		9645	N - Title unrelated
324	C. W. Liao; P. C. Cheng; T. W. Chuang; K. C. Chiu; I. C. Chiang; J. H. Kuo; Y. H. Tu; Y. M. Fan; H. T. Jiang; C. K. Fan	2018	Prevalence of Pediculus humanus capitis in schoolchildren in Battambang, Cambodia	INTERNATIONAL JOURNAL OF UROLOGY	25		411-411	N - Title unrelated
325	J. E. Light; J. M. Allen; L. M. Long; T. E. Carter; L. Barrow; G. Suren; D. Raoult; D. L. Reed	2008	GEOGRAPHIC DISTRIBUTIONS AND ORIGINS OF HUMAN HEAD LICE (<i>PEDICULUS HUMANUS CAPITIS</i>) BASED ON MITOCHONDRIAL DATA	JOURNAL OF PARASITOLOGY	94	6	1275-1281	N - Title unrelated
326	M. E. Limoncu; C. Balcıoğlu; T. Oyur; G. Zeybek; U. Zeybek	2017	In vitro Investigation of the Pediculicidal Activities of the Volatile Oil Components of Some Medical Plants Raised in Turkey	Turkiye Parazitol Derg	41	4	208-213	N - in vitro only
327	J. Lindh; M. Magnusson; M. Grünewald; A. Hulth	2012	Head Lice Surveillance on a Deregulated OTC-Sales Market: A Study Using Web Query Data	PLOS ONE	7	11		N - Title unrelated
328	J. Lipozenčić; M. Skerlev; A. Pašić	2002	An overview: the changing face of cutaneous infections and infestations	Clinics in Dermatology	20	2	104-108	N - Title unrelated
329	Y. Liu; A. Xue; S. Wang; Y. Hao; M. Cui; L. Liu; L. Luo	2020	Metabolic response of Citrus limon to Asian citrus psyllid infestation revealed by EESI-MS and HPLC	Analytical Biochemistry	609		113973	N - Title unrelated
330	I. Lizano-Díez; J. Naharro; I. Zsolt	2021	Indirect costs associated with skin infectious disease in children: a systematic review	BMC HEALTH SERVICES RESEARCH	21	1		N - Title unrelated
331	J. E. Lloyd; R. Kumar; J. W. Waggoner; F. E. Phillips	1996	Doramectin systemic activity against cattle grubs, Hypoderma lineatum and H. bovis (Diptera: Oestridae), and cattle lice, bovicola bovis (Mallophaga: Trichodectidae), Linognathus vituli and Solenopotes capillatus (Anoplura: Linognathidae), and Haematopinus eurysternus (Anoplura: Haematopinidae), in Wyoming	Vet Parasitol	63	3-4	307-17	N - Title unrelated
332	N. B. Logan; A. J. Weatherley; R. M. Jones	1996	Activity of doramectin against nematode and arthropod parasites of swine	Vet Parasitol	66	1-2	87-94	N - Title unrelated
333	N. B. Logan; A. J. Weatherley; F. E. Phillips; C. P. Wilkins; D. J. Shanks	1993	Spectrum of activity of doramectin against cattle mites and lice	Vet Parasitol	49	1	67-73	N - Title unrelated
334	S. López; A. Tapia; J. Zygadlo; R. Stariolo; G. A. Abraham; P. R. C. Tornello	2021	<i>Zuccagnia punctata</i> Cav. Essential Oil into Poly(ε-caprolactone) Matrices as a Sustainable and Environmentally Friendly Strategy Biorepellent against <i>Triatoma infestans</i> (Klug) (Hemiptera, Reduviidae)	MOLECULES	26	13		N - Title unrelated
335	D. López-Valencia; I. C. González-Hilamo; B. D. Osorio-Benavidez; J. V. Munar-Medina; V. H. Campo-Daza; L. R. Vásquez-Arteaga	2023	Prevalence and variables associated with Pediculus humanus capitis in schoolchildren from Caloto, Cauca, Colombia	TROPICAL MEDICINE & INTERNATIONAL HEALTH	28		80-81	N - Title unrelated
336	B. Losson; J. F. Lonneux	1996	Field efficacy of moxidectin 0.5% pour-on against Chorioptes bovis, Damalinia bovis, Linognathus vituli and Psoroptes ovis in naturally infected cattle	Vet Parasitol	63	1-2	119-30	N - Title unrelated
337	M. Louni; N. Amanzougaghene; N. Mana; F. Fenollar; D. Raoult; I. Bitam; O. Mediannikov	2018	Detection of bacterial pathogens in clade E head lice collected from Niger's refugees in Algeria	PARASITES & VECTORS	11			N - Title unrelated
338	M. Louni; N. Mana; I. Bitam; M. Dahmani; P. Parola; F. Fenollar; D. Raoult; O. Mediannikov	2018	Body lice of homeless people reveal the presence of several emerging bacterial pathogens in northern Algeria (Publication with Expression of Concern)	PLOS NEGLECTED TROPICAL DISEASES	12	4		N - Title unrelated
339	S. Lowden; S. Gray; K. Dawson	2007	Treatment of natural infestations of the biting louse (Werneckiella equi) on horses using triflumuron, a benzoylurea derivative insect growth regulator	Vet Parasitol	148	3-4	295-300	N - Vet medicine
340	A. Lucia; A. Toloza; E. Guzmán; F. Ortega; R. G. Rubio	2017	Novel polymeric micelles for insect pest control: encapsulation of essential oil monoterpenes inside a triblock copolymer shell for head lice control	PEERJ	5			N - Title unrelated
341	B. P. R. Lustosa; J. Haidamak; C. Y. Oishi; A. B. de Souza; B. Lima; L. Reifur; M. K. Shimada; V. A. Vicente; M. A. V. Aleixandre; D. D. Klisiowicz	2020	Vaccuuming method as a successful strategy in the diagnosis of active infestation by <i>Pediculus humanus capitis</i>	REVISTA DO INSTITUTO DE MEDICINA TROPICAL DE SAO PAULO	62			N - Title unrelated
342	W. Lwande; A. J. Ndakala; A. Hassanali; L. Moreka; E. Nyandat; M. Ndungu; H. Amiani; P. M. Gitu; M. M. Malonza; D. K. Punyua	1999	Gynandropsis gynandra essential oil and its constituents as tick (Rhipicephalus appendiculatus) repellents	Phytochemistry	50	3	401-405	N - Title unrelated
343	E. T. Lyons; M. C. Keyes; J. Conlogue	1978	Activities of dichlorvos or disophenol against the hookworm (Uncinaria lucasi) and sucking lice of northern fur seal pups (Callorhinus ursinus) on St. Paul Island, Alaska	J Wildl Dis	14	4	455-64	N - Title unrelated
344	E. T. Lyons; K. C. Kim; M. C. Keyes	1980	Variable activity of disophenol against hookworms and lice of northern fur seal pups on St. Paul Island, Alaska	J Wildl Dis	16	1	53-7	N - Title unrelated
345	P. K. Mallick; A. Sindhania; T. Gupta; D. P. Singh; S. Saini; O. P. Singh	2023	First report of classical knockdown resistance (<i>kdr</i>) mutation, L1014F, in human head louse <i>Pediculus humanus capitis</i> (Phthiraptera: Anoplura)	MEDICAL AND VETERINARY ENTOMOLOGY	37	2	209-212	N - Title unrelated
346	N. Mana; M. Louni; P. Parola; I. Bitam	2017	Human head lice and pubic lice reveal the presence of several <i>Acinetobacter</i> species in Algiers, Algeria	COMPARATIVE IMMUNOLOGY MICROBIOLOGY AND INFECTIOUS DISEASES	53		33-39	N - Title unrelated
347	S. K. Mandal; C. H. Rahaman	2022	Inventorization and Consensus Analysis of Ethnoveterinary Medicinal Knowledge Among the Local People in Eastern India: Perception, Cultural Significance, and Resilience	Frontiers in Pharmacology	13		861577	N - Title unrelated
348	D. Marcoux; K. G. Palma; N. Kaul; H. Hodgdon; A. Van Geest; D. J. Previte; G. E. Abou-Elghar; K. S. Yoon; J. M. Clark	2010	Pyrethroid Pediculicide Resistance of Head Lice in Canada Evaluated by Serial Invasive Signal Amplification Reaction	JOURNAL OF CUTANEOUS MEDICINE AND SURGERY	14	3	115-118	N - Title unrelated
349	S. Marimuthu; A. A. Rahuman; T. Santhoshkumar; C. Jayaseelan; A. V. Kirthi; A. Bagavan; C. Kamaraj; G. Elango; A. A. Zahir; G. Rajakumar; K. Velayutham	2012	Lousicidal activity of synthesized silver nanoparticles using <i>Lawsonia inermis</i> leaf aqueous extract against <i>Pediculus humanus capitis</i> and <i>Bovicola ovis</i>	PARASITOLOGY RESEARCH	111	5	2023-2033	N - Title unrelated
350	S. L. Marín; J. Mancilla; M. A. Hausdorf; D. Bouchard; M. S. Tudor; F. Kane	2018	Sensitivity assessment of sea lice to chemotherapeutants: Current bioassays and best practices	J Fish Dis	41	6	995-1003	N - Title unrelated
351	C. D. Martin; B. A. Mullens	2012	Housing and dustbathing effects on northern fowl mites (Ornithonyssus sylviarum) and chicken body lice (Menacanthus stramineus) on hens	Med Vet Entomol	26	3	323-33	N - Title unrelated
352	H. F. Matthes; T. Hiepe	1996	The state of in vitro breeding of lice and fleas	Altex	13	3	130-135	N - Title unrelated
353	C. M. McCage; S. M. Ward; C. A. Paling; D. A. Fisher; P. J. Flynn; J. L. McLaughlin	2002	Development of a paw paw herbal shampoo for the removal of head lice	Phytomedicine	9	8	743-8	Y	Y
354	P. L. McCormack	2011	Spinosad In Pediculosis Capitis	AMERICAN JOURNAL OF CLINICAL DERMATOLOGY	12	5	349-353	N - Title unrelated
355	G. F. McEwan; M. L. Groner; M. D. Fast; G. Gettinby; C. W. Revie	2015	Using Agent-Based Modelling to Predict the Role of Wild Refugia in the Evolution of Resistance of Sea Lice to Chemotherapeutants	PLoS One	10	10	e0139128	N - Title unrelated
356	J. L. McLaughlin	2008	Paw paw and cancer: Annonaceous acetogenins from discovery to commercial products	JOURNAL OF NATURAL PRODUCTS	71	7	1311-1321	N - Title unrelated
357	C. M. McNair	2015	Ectoparasites of medical and veterinary importance: drug resistance and the need for alternative control methods	JOURNAL OF PHARMACY AND PHARMACOLOGY	67	3	351-363	N - Title unrelated
358	V. N. Meena; M. Rajakohila; L. Arul Mary; P. Nagendra; V. N. Ariharan	2012	Multifacetious uses of soapnut tree - A mini review	Research Journal of Pharmaceutical, Biological and Chemical Sciences	3	1	420-424	N - Title unrelated
359	H. Mehlhorn	2014	Head lice and their control - a never ending story?	Public Health Forum	22	3	19.e1-19.e4	N - Title unrelated
360	H. Mehlhorn; V. Walldorf; F. Abdel-Ghaffar; S. Al-Quraishy; K. A. Al-Rasheid; J. Mehlhorn	2012	Biting and bloodsucking lice of dogs--treatment by means of a neem seed extract (MiteStop®, Wash Away Dog)	Parasitol Res	110	2	769-73	N - Title unrelated
361	T. L. Meinking		Clinical update on resistance and treatment of Pediculosis capitis	American Journal of Managed Care	10	9 Suppl	S264-8	N - Title unrelated
362	T. L. Meinking	1999	Current Problems in Dermatology: Editorial	Current Problems in Dermatology	11	3	73-120	N - Title unrelated
363	T. L. Meinking	2004	Clinical update on resistance and treatment of Pediculosis capitis	Am J Manag Care	10	9 Suppl	S264-8	N - in vitro only
364	T. L. Meinking; L. Serrano; B. Hard; P. Entzel; G. Lemard; E. Rivera; M. E. Villar		Comparative in vitro pediculicidal efficacy of treatments in a resistant head lice population in the United States	Archives of Dermatology	138	2	220-4	N - Title unrelated
365	T. L. Meinking; M. Vicaria; D. H. Eyerdam; M. E. Villar; S. Reyna; G. Suarez	2004	Efficacy of a reduced application time of ovide lotion (0.5% malathion) compared to nix creme rinse (1% permethrin) for the treatment of head lice	PEDIATRIC DERMATOLOGY	21	6	670-674	N - Title unrelated
366	L. Meister; F. Ochsendorf	2016	Head Lice Epidemiology, Biology, Diagnosis, and Treatment	DEUTSCHES ARZTEBLATT INTERNATIONAL	113	45	763-+	N - Title unrelated
367	E. V. Melnik; M. V. Belova; I. A. Tyurin; M. M. Potskhveriya; A. Y. Simonova; Y. N. Ostapenko; G. N. Sukhodolova; G. V. Ramenskaya	2021	Veratrum Aqua poisonings resulting from its misuse: A case series from Moscow, Russia	Clinical Toxicology	59	6	566	N - Title unrelated
368	N. Mencke; K. S. Larsen; M. Eydal; H. Sigurdsson	2004	Natural infestation of the chewing lice (Werneckiella equi) on horses and treatment with imidacloprid and phoxim	Parasitol Res	94	5	367-70	N - Title unrelated
369	N. Mencke; K. S. Larsen; M. Eydal; H. Sigurethsson	2005	Dermatological and parasitological evaluation of infestations with chewing lice (Werneckiella equi) on horses and treatment using imidacloprid	Parasitol Res	97	1	7-12	N - Title unrelated
370	A. D. Mihalca; G. Deak; L. C. Panait; Ș. Rabei; F. Beugnet	2022	Efficacy of a topical formulation containing esafoxolaner, eprinomectin and praziquantel (NexGard Combo(®)) against natural infestations with the cat louse, Felicola subrostratus under field conditions	Parasite	29		62	N - Title unrelated
371	A. D. Mihalca; G. Deak; L. C. Panait; Ș. Rabei; F. Beugnet	2022	Efficacy of afoxolaner (NexGard®) against natural infestations with Trichodectes canis in dogs under field conditions	Parasit Vectors	15	1	317	N - Title unrelated
372	A. D. Mihalca; G. Deak; L. C. Panait; S. Rabei; F. Beugnet	2022	Efficacite d'une formulation topique contenant de l'esafoxolaner, de l'eprinomectine et du praziquantel (NexGard Combo) contre les infestations naturelles par le pou du chat, Felicola subrostratus, dans des conditions de terrain, Efficacy of a topical formulation containing esafoxolaner, eprinomectin and praziquantel (NexGard Combo) against natural infestations with the cat louse, Felicola subros…	Parasite (Paris, France)	29		62	N - Title unrelated
373	A. S. Milnes; M. Bailey; T. G. Knowles; G. C. Coles; L. E. Green; M. J. Day	2007	An immunohistochemical assessment of the cutaneous immune response to louse infestation in cattle	J Comp Pathol	136	4	240-9	N - Title unrelated
374	A. S. Milnes; C. J. O'Callaghan; L. E. Green	2003	A longitudinal study of a natural lice infestation in growing cattle over two winter periods	Vet Parasitol	116	1	67-83	N - Title unrelated
375	J. Minster	1980	Nursing Management of Patients with Scabies and Lice	Nursing Clinics of North America	15	4	747-756	N - Title unrelated
376	F. Mirzajanzadeh; M. Karami; T. Gorgani-Firouzjaee; R. Babapour; J. Jafarzadeh; M. Jalilnavaz-Novin	2024	High mitochondrial gene diversity of Pediculus humanus capitis among children in northern Iran	TRANSACTIONS OF THE ROYAL SOCIETY OF TROPICAL MEDICINE AND HYGIENE	118	11	752-759	N - Title unrelated
377	K. Mishra Arun; A. Mishra; P. Chattopadhayay	2010	Calendula officinalis: An important herb with valuable theraputic dimensions - An overview	Journal of Global Pharma Technology	2	10	14-23	N - Title unrelated
378	L. Mohammad Taghizadeh Kashani; M. Mahboubi	2019	Squill (Drimia maritima L.) and its novel biological activity	Oriental Pharmacy and Experimental Medicine	19	3	227-234	N - Title unrelated
379	J. Mohammadi; H. Alipour; K. Azizi; M. Shahriari-Namadi; M. Kalantari; S. Ebrahimi; M. D. Moemenbellah-Fard	2022	Pyrethroid-linked resistance allelic mutations by molecular analysis in wild human head louse (Phthiraptera: Pediculidae) populations from schoolgirls of South Iran	PARASITE EPIDEMIOLOGY AND CONTROL	18			N - Title unrelated
380	J. Mohammadi; K. Azizi; H. Alipour; M. Kalantari; M. Bagheri; M. Shahriari-Namadi; S. Ebrahimi; M. D. Moemenbellah-Fard	2021	Frequency of pyrethroid resistance in human head louse treatment: systematic review and meta-analysis	PARASITE	28			N - Title unrelated
381	M. D. H. Mohd Jamil; M. Taher; D. Susanti; M. A. Rahman; Z. A. Zakaria	2020	Phytochemistry, Traditional Use and Pharmacological Activity of Picrasma quassioides: A Critical Reviews	Nutrients	12	9		N - Title unrelated
382	A. S. Mokhtar; Y. L. Lau; J. J. Wilson; N. M. Abdul-Aziz	2020	Genetic Diversity of <i>Pediculus humanus capitis</i> (Phthiraptera: Pediculidae) in Peninsular Malaysia and Molecular Detection of Its Potential Associated Pathogens	JOURNAL OF MEDICAL ENTOMOLOGY	57	3	915-926	N - Title unrelated
383	A. S. Mokhtar; N. Sahimin; I. R. M. Hanapi; Y. L. Lau; S. N. M. Zain; S. AbuBakar; Z. Ya'cob	2021	Molecular survey of head lice (<i>Pediculus</i> <i>humanus capitis</i>) infestation among disadvantaged children in Klang Valley, Malaysia	TROPICAL BIOMEDICINE	38	4	590-593	N - Title unrelated
384	P. Morais; A. Mota; A. P. Cunha; L. Peralta; F. Azevedo	2008	Phytophotodermatitis due to homemade ointment for Pediculosis capitis	Contact Dermatitis	59	6	373-4	N - Title unrelated
385	P. W. Morcombe; G. E. Young; M. D. Ball; R. H. Dunlop	1996	The detection of lice (Bovicola ovis) in mobs of sheep: a comparison of fleece parting, the lamp test and the table locks test	Aust Vet J	73	5	170-3	N - Title unrelated
386	M. Moreno Alsalsua	2016	Randomized controlled trial on the effect of coconut oil, vinegar plus cooking coconut oil versus 1% permethrin shampoo in the treatment of pediculosis	Ped Infect Dis Soc Phil J	17	2	4 to 13	Y	Y
387	P Thawornchaisit et al	2012	Combined neem oil 6% w/w and eucalyptus oil 16% w/w lotion for treating head lice: in vitro and in vivo efficacy studies	Journal of Pharmacy Practice and Research	42	3	189-192	Y	Y
388	P. Moreira; P. Matos; A. Figueirinha; L. Salgueiro; M. T. Batista; P. C. Branco; M. T. Cruz; C. F. Pereira	2022	Forest Biomass as a Promising Source of Bioactive Essential Oil and Phenolic Compounds for Alzheimer's Disease Therapy	INTERNATIONAL JOURNAL OF MOLECULAR SCIENCES	23	15		N - Title unrelated
389	T. A. Morsy; R. G. el-Ela; M. M. Nasser; S. A. Khalaf; S. A. Mazyad	2000	Evaluation of the in-vitro pediculicidal action of four known insecticides and three medicinal plant extracts	J Egypt Soc Parasitol	30	3	699-708	N - Title unrelated
390	T. A. Morsy; K. S. Habib; F. M. Haridy	2001	Ivermectin and clorsulon (ivomec super) in treatment of goats naturally infested with scab mites and biting lice	J Egypt Soc Parasitol	31	2	373-9	N - Title unrelated
391	M. Motovali-Emami; M. R. Aflatoonian; A. Fekri; M. Yazdi	2008	Epidemiological aspects of Pediculosis capitis and treatment evaluation in primary-school children in Iran	Pak J Biol Sci	11	2	260-4	N - Title unrelated
392	G. Mougabure-Cueto; M. I. Picollo; C. R. Lazzari	2011	Human lice show photopositive behaviour to white light	JOURNAL OF INSECT PHYSIOLOGY	57	10	1450-1452	N - Title unrelated
393	T. Moungthipmalai; C. Puwanard; J. Aungtikun; S. Sittichok; M. Soonwera	2023	Ovicidal toxicity of plant essential oils and their major constituents against two mosquito vectors and their non-target aquatic predators	SCIENTIFIC REPORTS	13	1		N - Review paper
394	A. Y. Moussa; S. A. Siddiqui; E. A. Elhawary; K. Guo; S. Anwar; B. J. Xu	2024	Phytochemical constituents, bioactivities, and applications of custard apple (<i> Annona</i><i> squamosa</i> L.):<i> .</i> ): A narrative review	FOOD CHEMISTRY	459			N - Title unrelated
395	K. Y. Mumcuoglu	2013	The vectorial capacity of human lice: <i>Pediculus humanus</i> and <i>Pthirus pubis</i>	ANKARA UNIVERSITESI VETERINER FAKULTESI DERGISI	60	4	269-273	N - Title unrelated
396	K. Y. Mumcuoglu; S. C. Barker; I. E. Burgess; C. Combescot-Lang; R. C. Dalgleish; K. S. Larsen; J. Miller; R. J. Roberts; A. Taylan-Ozkan	2007	International guidelines for effective control of head louse infestations	J Drugs Dermatol	6	4	409-14	N - Title unrelated
397	K. Y. Mumcuoglu; M. Friger; R. Cohen	2006	Use of temperature and water immersion to control the human body louse (Anoplura: Pediculidae)	JOURNAL OF MEDICAL ENTOMOLOGY	43	4	723-725	N - Title unrelated
398	K. Y. Mumcuoglu; N. Gallili; A. Reshef; P. Brauner; H. Grant	2004	Use of human lice in forensic entomology	JOURNAL OF MEDICAL ENTOMOLOGY	41	4	803-806	N - Title unrelated
399	K. Y. Mumcuoglu; G. Hadas	2011	Head Louse (<i>Pediculus humanus capitis</i>) Remains in a Louse Comb from the Roman Period Excavated in the Dead Sea Region	ISRAEL EXPLORATION JOURNAL	61	2	223-229	N - Title unrelated
400	K. Y. Mumcuoglu; S. Klaus; D. Kafka; M. Teiler; J. Miller	1991	Clinical observations related to head lice infestation	Journal of the American Academy of Dermatology	25	2, Part 1	248-251	N
401	K. Y. Mumcuoglu; S. Magdassi; J. Miller; F. Ben-Ishai; G. Zentner; V. Helbin; M. Friger; F. Kahana; A. Ingber	2004	Repellency of citronella for head lice: Double-blind randomized trial of efficacy and safety	ISRAEL MEDICAL ASSOCIATION JOURNAL	6	12	756-759	Y	N - Repellancy undefined outcome
402	K. Y. Mumcuoglu; J. Miller; C. Zamir; G. Zentner; V. Helbin; A. Ingber	2002	The in vivo pediculicidal efficacy of a natural remedy	Israel Medical Association Journal: Imaj	4	10	790-3	Y	Y
403	K. Y. Mumcuoglu; J. Miller; C. Zamir; G. Zentner; V. Helbin; A. Ingber	2002	The <i>in vivo</i> pediculicidal efficacy of a natural remedy	ISRAEL MEDICAL ASSOCIATION JOURNAL	4	10	790-793	N - Title unrelated
404	K. Y. Mumcuoglu; R. J. Pollack; D. L. Reed; S. C. Barker; S. Gordon; A. C. Toloza; M. I. Picollo; A. Taylan-Ozkan; O. Chosidow; B. Habedank; J. Ibarra; T. L. Meinking; R. H. Vander Stichele	2021	International recommendations for an effective control of head louse infestations	Int J Dermatol	60	3	272-280	N - Title unrelated
405	A. Munirathinam; I. P. Sunish; R. Rajendran; B. K. Tyagi	2009	Impact of ivermectin drug combinations on <i>Pediculus humanus capitis</i> infestation in primary schoolchildren of south Indian rural villages	INTERNATIONAL JOURNAL OF DERMATOLOGY	48	11	1201-1205	N - Title unrelated
406	I. Muršić; I. Kuric; M. Raguž; T. Kovačević; D. Muršić	2018	Treatment of Scabies and Pediculosis in Health Education Publications and Folk Medicine of Eastern Croatia - Slavonija, Baranja, and Western Srijem County	Acta Dermatovenerol Croat	26	1	33-38	N - Title unrelated
407	B. Naafs; V. Padovese	2009	Rural dermatology in the tropics	Clinics in Dermatology	27	3	252-270	N - Title unrelated
408	H. Nagaraja; T. Kugar; Y. Shivanna; A. Agrawal; R. Shetty	2016	Ocular toxicity by seeds of Annona squamosa (custard apple)	Indian journal of ophthalmology	64	8	611-613	N - Title unrelated
409	M. Najjari; M. A. Gorouhi; H. Zarrinfar; B. R. H. Farash; J. Jamali; E. Moghaddas; M. Ebrahimipuor	2022	Impact of a health educational interventional program on reducing the head lice infestation among pupils in an elementary school of a sub-tropical region: a quasi-experimental study	BMC PEDIATRICS	22	1		N - Title unrelated
410	B. W. Narladkar	2017	Solenopotes capillatus (Insecta: Phthiraptera) lice infestation in a Red Kandhari bullock and its treatment	Journal of Veterinary Parasitology	31	2	86-89	N - Title unrelated
411	B. Nash	2003	Treating head lice	Bmj	326	7401	1256-7	N - Title unrelated
412	B. Ngobeni; I. T. Manduna; N. J. Malebo; S. S. Mashele	2023	Phytotherapy for Sexually Transmitted Infections In Thaba 'Nchu, Free State Province, South Africa	Pharmacognosy Journal	15	1	21-30	N - Title unrelated
413	M. L. Niedelman	1948	Treatment of common skin diseases in infants and children	The Journal of Pediatrics	32	5	566-579	N - Title unrelated
414	M. E. Ninci	1991	[Prophylaxis and treatment of pediculosis with Quassia amarga]	Rev Fac Cien Med Univ Nac Cordoba	49	2	27-31	Y	N - Non-english (Spanish)
415	S. A. Norton	1999	THE DERMATOLOGIST'S BAEDEKER: Preparation for Medical Assistance Missions	Dermatologic Clinics	17	1	187-208	N - Title unrelated
416	A. H. Nouh; M. A. Rageh	2021	A Rare Case of Coexisting Pediculosis Capitis and Tinea Capitis in a Healthy Adult Female	SKIN APPENDAGE DISORDERS	7	6	486-488	N - Title unrelated
417	Z. J. Nugent	2003	Alternatives to lindane	Cmaj	169	5	389	N - Title unrelated
418	H. Núñez; B. Arriaza; V. Standen; N. Aravena	2017	Comparative study of the claws of <i>Pediculus humanus</i> capitis between archaeological and modern specimens	MICRON	95		31-34	N - Title unrelated
419	G. Núñez-Acuña; A. T. Gonçalves; V. Valenzuela-Muñoz; J. Pino-Marambio; S. Wadsworth; C. Gallardo-Escárate	2015	Transcriptome immunomodulation of in-feed additives in Atlantic salmon Salmo salar infested with sea lice Caligus rogercresseyi	Fish Shellfish Immunol	47	1	450-60	N - Title unrelated
420	N. Ogbuefi; B. Kenner-Bell	2021	Common pediatric infestations: update on diagnosis and treatment of scabies, head lice, and bed bugs	CURRENT OPINION IN PEDIATRICS	33	4	410-415	N - Title unrelated
421	I. P. Ogbuewu; Y. U. Odoemenam; H. O. Obikaonu; M. N. Opara; O. O. Emenalom; M. C. Uchegbu; I. C. Okoli; B. O. Esonu; M. U. Iloeje	2011	The growing importance of neem (Azadirachta indica A. Juss) in agriculture, industry, medicine and environment: A review	Research Journal of Medicinal Plant	5	3	230-245	N - Title unrelated
422	C. O. Ogbuji; A. Schuck; M. DeVries; E. J. Majdinasab; K. Benson; S. Zaid-Kaylani; S. Bhaskaran	2022	Head Lice Infestation: An Unusual Cause of Iron Deficiency Anemia in a 13-Year-Old Female	CUREUS JOURNAL OF MEDICAL SCIENCE	14	6		N - Title unrelated
423	J. M. Oh; I. Y. Lee; W. J. Lee; M. Seo; S. A. Park; S. H. Lee; J. H. Seo; T. S. Yong; S. J. Park; M. H. Shin; K. S. Pai; J. R. Yu; S. Sim	2010	Prevalence of pediculosis capitis among Korean children	PARASITOLOGY RESEARCH	107	6	1415-1419	N - Title unrelated
424	S. Okursoy; M. N. Muz; M. M. Selver	2007	[Treatment of Linognathus vituli and Bovicola bovis infestations of calves with cypermethrin]	Turkiye Parazitol Derg	31	3	212-4	N - Title unrelated
425	F. A. Oladimeji; O. O. Orafidiya; T. A. B. Ogunniyi; T. A. Adewunmi	2000	Pediculocidal and scabicidal properties of Lippia multiflora essential oil	Journal of Ethnopharmacology	72	1	305-311	N - Title unrelated
426	E. Orion; B. Marcos; B. Davidovici; R. Wolf	2006	Itch and scratch: scabies and pediculosis	Clinics in Dermatology	24	3	168-175	N - Title unrelated
427	E. Orion; H. Matz; R. Wolf	2004	Ectoparasitic sexually transmitted diseases: Scabies and pediculosis	Clinics in Dermatology	22	6	513-519	N - Title unrelated
428	I. Ortega-Insaurralde; M. I. Picollo; R. B. Barrozo	2020	Mouthpart sensory structures of the human head louse <i>Pediculus humanus capitis</i>	ARTHROPOD STRUCTURE & DEVELOPMENT	59			N - Title unrelated
429	I. Ortega-Insaurralde; A. C. Toloza; P. Gonzalez-Audino; G. A. Mougabure-Cueto; A. Alvarez-Costa; G. Roca-Acevedo; M. I. Picollo	2015	Effect of Environmental Conditions and Toxic Compounds on the Locomotor Activity of <i>Pediculus humanus capitis</i> (Phthiraptera: Pediculidae)	JOURNAL OF MEDICAL ENTOMOLOGY	52	5	1036-1042	N - Title unrelated
430	I. Ortega-Insaurralde; A. C. Toloza; P. Gonzalez-Audino; M. I. Picollo	2017	Arrestant Effect of Human Scalp Components on Head Louse (Phthiraptera: Pediculidae) Behavior	JOURNAL OF MEDICAL ENTOMOLOGY	54	2	258-263	N - Title unrelated
431	I. Ortega-Insaurralde; A. C. Toloza; M. I. Picollo; C. Vassena	2014	Influence of the formulations in removing eggs of <i>Pediculus humanus capitis</i> (Phthiraptera: Pediculidae)	PARASITOLOGY RESEARCH	113	9	3439-3444	N - Title unrelated
432	D. M. Pariser	1989	Diagnostic and Therapeutic Techniques: For Evaluation and Treatment of Skin Disorders	Primary Care: Clinics in Office Practice	16	3	823-845	N - Title unrelated
433	R. J. Pariser; D. M. Pariser	1987	Primary care physicians’ errors in handling cutaneous disorders: A prospective survey	Journal of the American Academy of Dermatology	17	2, Part 1	239-245	N - Title unrelated
434	P. Patel; N. J. Levell	2020	The pestilential past of Pthirus pubis	British Journal of Dermatology	183	SUPPL 1	184	N - Title unrelated
435	P. U. Patel; A. Tan; N. J. Levell	2021	A clinical review and history of pubic lice	CLINICAL AND EXPERIMENTAL DERMATOLOGY	46	7	1181-1188	N - Title unrelated
436	R. A. Paterson; H. H. Berntsen; T. F. Naesje; M. Berg; B. Finstad	2021	Factors influencing return rate and marine residence duration in sea trout populations in Central Norway	J Fish Biol	99	3	875-887	N - Title unrelated
437	S. J. Peacock; B. M. Connors; M. Krkosek; J. R. Irvine; M. A. Lewis	2014	Can reduced predation offset negative effects of sea louse parasites on chum salmon?	Proc Biol Sci	281	1776	20132913	N - Title unrelated
438	H. H. Perlman	1953	The incidence of dermatoses among infants and children as seen in the outpatient clinic at a skin hospital in a large city	The Journal of Pediatrics	42	6	700-706	N - Title unrelated
439	H. H. Perlman; E. E. Leuallen	1953	What the pediatrician should know about the newerointments and ointment bases: The practical application of some of the older and newer ointmentbases and related preparations in topical pediatric dermatologic therapeutics	The Journal of Pediatrics	43	5	578-598	N - Title unrelated
440	M. A. Perotti; J. M. Allen; D. L. Reed; H. R. Braig	2007	Host-symbiont interactions of the primary endosymbiont of human head and body lice	FASEB JOURNAL	21	4	1058-1066	N - Title unrelated
441	A. Pfeffer; C. A. Morris; R. S. Green; M. Wheeler; D. Shu; S. A. Bisset; A. Vlassoff	2007	Heritability of resistance to infestation with the body louse, Bovicola ovis, in Romney sheep bred for differences in resistance or resilience to gastro-intestinal nematode parasites	Int J Parasitol	37	14	1589-97	N - Title unrelated
442	F. E. Phillips; N. B. Logan; R. M. Jones	1996	Field evaluation of doramectin for treatment of gastrointestinal nematode infections and louse infestations of cattle	Am J Vet Res	57	10	1468-71	N - Title unrelated
443	P. Piccini; S. Montano; F. Ricci; C. Fancelli; M. Prato; L. Galli	2012	Nursing management of head lice in children	Children's Nurses	4	3	86-90	N - Title unrelated
444	M. I. Picollo; A. C. Toloza; G. Mougabure Cueto; J. Zygadlo; E. Zerba	2008	Anticholinesterase and pediculicidal activities of monoterpenoids	Fitoterapia	79	4	271-278	N - Title unrelated
445	N. K. Pitman; A. Hernandez; E. Hernandez		Comparison of pediculicidal and ovicidal effects of two pyrethrin-piperonyl-butoxide agents	Clinical Therapeutics	9	4	368-72	N - Title unrelated
446	B. R. Pittendrigh; B. P. Olds; K. S. Yoon; S. H. Lee; W. Sun; J. M. Clark	2013	The genomics of human lice: From the genome to the potential for future control strategies	PESTICIDE BIOCHEMISTRY AND PHYSIOLOGY	106	3	172-176	N - Title unrelated
447	J. W. Plant; C. J. Lewis	2011	Treatment and control of ectoparasites in sheep	Vet Clin North Am Food Anim Pract	27	1	203-212	N - Title unrelated
448	L. Plastow; M. Luthra; R. Powell; J. Wright; D. Russell; M. N. Marshall	2001	Head lice infestation: bug busting vs. traditional treatment	JOURNAL OF CLINICAL NURSING	10	6	775-783	N - Title unrelated
449	M. Plekan; M. St Amand; V. Klepac-Ceraj; C. Peterson	2015	Analyzing Bacterial Communities in Pediculus humanus capitis	FASEB JOURNAL	29			N - Title unrelated
450	L. R. Polley; B. A. Wagner; T. I. Ward; J. R. Campbell	1998	Effect of topical ivermectin and moxidectin for naturally acquired Damalinia bovis infestations in cattle treated under winter conditions in Canada	Vet Rec	143	3	80-1	N - Title unrelated
451	M. Pollmeier; G. Pengo; P. Jeannin; M. Soll	2002	Evaluation of the efficacy of fipronil formulations in the treatment and control of biting lice, Trichodectes canis (De Geer, 1778) on dogs	Vet Parasitol	107	1-2	127-36	N - Title unrelated
452	G. Ponce-Garcia; K. Villanueva-Segura; G. Trujillo-Rodriguez; I. P. Rodriguez-Sanchez; B. Lopez-Monroy; A. E. Flores	2017	First Detection of the Kdr Mutation T929I in Head Lice (Phthiraptera: Pediculidae) in Schoolchildren of the Metropolitan Area of Nuevo Leon and Yucatan, Mexico	JOURNAL OF MEDICAL ENTOMOLOGY	54	4	1025-1030	N - Title unrelated
453	G. Ponce-Garcia; O. K. Villanueva-Segura; K. Garza-Elizondo; H. M. Villegas-Ramirez; I. Fernandez-Salas; I. P. Rodriguez-Sanchez; F. Dzul-Manzanilla; A. E. Flores-Suarez	2022	Determination of Knockdown Resistance (kdr) Allele Frequencies (T929I mutation) in Head Louse Populations from Mexico, Canada, and Peru	KOREAN JOURNAL OF PARASITOLOGY	60	3	217-221	N - Title unrelated
454	A. Rafay; W. Hussain	2023	EfficientSkinDis: An EfficientNet-based classification model for a large manually curated dataset of 31 skin diseases	Biomedical Signal Processing and Control	85		104869	N - Title unrelated
455	S. S. Rahman; M. Rahman Md; M. M. R. Khan; S. A. Begum; B. Roy; S. M. F. Shahed	2007	Ethanolic extract of melgota (Macaranga postulata) for repellency, insecticidal activity against rice weevil (Sitophilus oryzae)	African Journal of Biotechnology	6	4	379-383	N - Title unrelated
456	G. Rajakumar; A. A. Rahuman; C. Jayaseelan; T. Santhoshkumar; S. Marimuthu; C. Kamaraj; A. Bagavan; A. A. Zahir; A. V. Kirthi; G. Elango; P. Arora; R. Karthikeyan; S. Manikandan; S. Jose	2014	<i>Solanum trilobatum</i> extract-mediated synthesis of titanium dioxide nanoparticles to control <i>Pediculus humanus capitis</i>, <i>Hyalomma anatolicum anatolicum</i> and <i>Anopheles subpictus</i>	PARASITOLOGY RESEARCH	113	2	469-479	N - Title unrelated
457	R. A. N. Ramos; D. S. Pimentel; C. A. N. Ramos; M. A. G. Faustino; L. C. Alves	2009	Effectiveness of concentrate extract containing Saccharum Officinarum L. Poaceae, Azadirachta Indica A. Juss. Meliaceae, and Eucaliptus spp myrtaceae against Pediculus capitis de Geer, (Anoplura: Pediculidae)	Revista Brasileira de Farmacognosia	19	4	839-841	N - Title unrelated
458	A. Ramstad; D. J. Colquhoun; R. Nordmo; I. H. Sutherland; R. Simmons	2002	Field trials in Norway with SLICE (0.2% emamectin benzoate) for the oral treatment of sea lice infestation in farmed Atlantic salmon Salmo salar	Dis Aquat Organ	50	1	29-33	N - Title unrelated
459	H. J. Rao; Lakshmi	2012	Therapeutic applications of almonds (Prunus amygdalus L): A review	Journal of Clinical and Diagnostic Research	6	1	130-135	N - Review paper
460	W. Rassami; M. Soonwera		In vitro pediculicidal activity of herbal shampoo base on Thai local plants against head louse (Pediculus humanus capitis De Geer)	Parasitology Research	112	4	1411-6	N - Title unrelated
461	W. Rassami; M. Soonwera	2012	Epidemiology of pediculosis capitis among schoolchildren in the eastern area of Bangkok, Thailand	Asian Pacific Journal of Tropical Biomedicine	2	11	901-904	N - in vitro only
462	W. Rassami; M. Soonwera	2013	In vitro pediculicidal activity of herbal shampoo base on Thai local plants against head louse (Pediculus humanus capitis De Geer)	Parasitol Res	112	4	1411-6	N - Review paper
463	S. Raynaud; C. Fourneau; A. Laurens; R. Hocquemiller; P. Loiseau; C. Bories	2000	Squamocin and benzyl benzoate, acaricidal components of Uvaria pauci-ovulata bark extracts	Planta Med	66	2	173-5	N - Title unrelated
464	M. A. Raza; M. Younas; A. Buerkert; E. Schlecht	2014	Ethno-botanical remedies used by pastoralists for the treatment of livestock diseases in Cholistan desert, Pakistan	Journal of Ethnopharmacology	151	1	333-342	N - Title unrelated
465	L. Reali	2006	Recurrent head lice infestation. Is altenative therapy efficacious and safer than traditional pediculicides?	Quaderni ACP	13	5	222-224	N - Title unrelated
466	D. Rivera; A. Verde; J. Fajardo; C. Obón; V. Consuegra; J. García-Botía; S. Ríos; F. Alcaraz; A. Valdés; A. d. Moral; E. Laguna	2019	Ethnopharmacology in the Upper Guadiana River area (Castile-La Mancha, Spain)	Journal of Ethnopharmacology	241		111968	N - Title unrelated
467	D. Robinson; N. Leo; P. Prociv; S. C. Barker	2003	Potential role of head lice, <i>Pediculus humanus capitis</i>, as vectors of <i>Rickettsia prowazekii</i>	PARASITOLOGY RESEARCH	90	3	209-211	N - Title unrelated
468	G. Roca-Acevedo; C. P. D. Kupfer; P. D. Roa; A. C. Toloza	2019	First Determination of Pyrethroid Knockdown Resistance Alleles in Human Head Lice (Phthiraptera: Pediculidae) From Chile	JOURNAL OF MEDICAL ENTOMOLOGY	56	6	1698-1703	N - Title unrelated
469	K. A. Rooney; E. F. Illyes; S. J. Sunderland; P. Sarasola; M. O. Hendrickx; D. S. Keller; T. R. Meinert; N. B. Logan; A. J. Weatherley; G. A. Conder	1999	Efficacy of a pour-on formulation of doramectin against lice, mites, and grubs of cattle	Am J Vet Res	60	4	402-4	N - Title unrelated
470	C. Rossini; L. Castillo; A. Gonzalez	2008	Plant extracts and their components as potential control agents against human head lice	Phytochemistry Reviews	7	1	51-63	N - Review paper
471	M. Rowland; N. Durrani; S. Hewitt; N. Mohammed; M. Bouma; I. Carneiro; J. Rozendaal; A. Schapira	1999	Permethrin-treated chaddars and top-sheets: appropriate technology for protection against malaria in Afghanistan and other complex emergencies	Transactions of the Royal Society of Tropical Medicine and Hygiene	93	5	465-472	N - Title unrelated
472	B. A. Rukke; A. Soleng; H. H. Lindstedt; P. Ottesen; T. Birkemoe	2014	Socioeconomic status, family background and other key factors influence the management of head lice in Norway	PARASITOLOGY RESEARCH	113	5	1847-1861	N - Title unrelated
473	J. R. Rutkauskis; D. Jacomini; L. G. Temponi; M. H. Sarragiotto; E. A. A. da Silva; T. C. M. Jorge	2015	Pediculicidal treatment using ethanol and Melia azedarach L	Parasitology research	114	6	2085-91	N - in vitro only
474	S. Ryoo; S. J. Hong; T. H. Chang; H. Shin; J. Y. Park; J. G. Y. Lee; E. H. Nah; E. H. Lee; B. K. Jung; J. Y. Chai	2023	Prevalence of head louse infestation among primary schoolchildren in the Republic of Korea: nationwide observation of trends in 2011-2019	PARASITES HOSTS AND DISEASES	61	1	53-59	N - Title unrelated
475	L. Sabellina et al.,	2018	Effectiveness of neem seed oil methanolic extract shampoo versus permethrin shampoo in the reduction of head lice infestation in children	UER	28			Y	Y
476	S. Saddozai; J. K. Kakarsulemankhel	2008	Infestation of head lice, <i>Pediculus humanus</i> capitis, in school children at Quetta city and its suburban areas, Pakistan	PAKISTAN JOURNAL OF ZOOLOGY	40	1	45-52	N - Title unrelated
477	M. Salimi; A. Saghafipour; F. Firoozfar; E. Mozaffari; F. Rezaei; H. Vatandoost	2021	Study on Efficacy of 1% Permethrin Shampoo and Some Traditional Physical Treatment for Head Lice Infestation	INTERNATIONAL JOURNAL OF PREVENTIVE MEDICINE	12	1		Y	N - Plant used not defined
478	M. Salimi; A. Saghafipour; H. H. Parsa; M. Khosravi	2020	Economic Burden Associated with Head Louse (<i>Pediculus humanus capitis</i>) Infestation in Iran	IRANIAN JOURNAL OF PUBLIC HEALTH	49	7	1348-1354	N - Title unrelated
479	T. R. Sampath; R. S. Yadav; V. P. Sharma; T. Adak	1998	Evaluation of lambdacyhalothrin-impregnated bednets in a malaria endemic area of India. Part 1. Implementation and acceptability of the trial	J Am Mosq Control Assoc	14	4	431-6	N - Title unrelated
480	A. Samuel; S. Radhamani; R. Gopinath; A. Kalusalingam; A. Vimala; H. A. Husain	2009	In Vitro Screening of Anti-lice Activity of <i>Pongamia pinnata</i> Leaves	KOREAN JOURNAL OF PARASITOLOGY	47	4	377-380	N - in vitro only
481	D. Sánchez-Aguilar Rojas; A. León Mateos	2002	Infestaciones parasitarias de la piel	Medicine - Programa de Formación Médica Continuada Acreditado	8	88	4753-4758	N - Non-English
482	W. L. Sanchezruiz; D. S. Nuzum; S. A. Kouzi	2018	Oral ivermectin for the treatment of head lice infestation	AMERICAN JOURNAL OF HEALTH-SYSTEM PHARMACY	75	13	937-943	N - Title unrelated
483	A. M. Sanfilippo; V. Barrio; C. Kulp-Shorten; J. P. Callen	2003	Common pediatric and adolescent skin conditions	Journal of Pediatric and Adolescent Gynecology	16	5	269-283	N - Title unrelated
484	A. K. Sangaré; A. Boutellis; R. Drali; C. Socolovschi; S. C. Barker; G. Diatta; C. Rogier; M. M. Olive; O. K. Doumbo; D. Raoult	2014	Detection of <i>Bartonella quintana</i> in African Body and Head Lice	AMERICAN JOURNAL OF TROPICAL MEDICINE AND HYGIENE	91	2	294-301	N - Title unrelated
485	G. Scanni; E. Bonifazi	2005	Efficacy and safety of a new non-pesticide lice removal product	European Journal of Pediatric Dermatology	15	4	249-252	Y	Y
486	G. Scanni; E. Bonifazi	2006	Efficacy of a single application of a new natural lice removal product. Preliminary data	European Journal of Pediatric Dermatology	16	4	231-234	N - as above
487	M. Semmler; F. Abdel-Ghaffar; K. A. S. Al-Rasheid; S. Klimpel; H. Mehlhorn	2010	Repellency against head lice (Pediculus humanus capitis)	PARASITOLOGY RESEARCH	106	3	729-731	N - repellancy not outcome of interest
488	M. Semmler; F. Abdel-Ghaffar; F. Gestmann; M. Abdel-Aty; I. Rizk; S. Al-Quraishy; W. Lehmacher; N. P. Hoff	2017	Randomized, investigator-blinded, controlled clinical study with lice shampoo (Licener®) versus dimethicone (Jacutin® Pedicul Fluid) for the treatment of infestations with head lice	PARASITOLOGY RESEARCH	116	7	1863-1870	Y	Y
489	J. Sendzik; R. Stahlmann	2005	Drugs for the treatment of head lice: Toxicology and efficacy	Medizinische Monatsschrift fur Pharmazeuten	28	5	167-172	N - Title unrelated
490	C. Serrano-Falcón; M. A. Fernández-Pugnaire; S. Serrano-Ortega	2013	Hair and Scalp Evaluation: The Trichogram	Actas Dermo-Sifiliográficas (English Edition)	104	10	867-876	N - Title unrelated
491	B. B. Shackelford; R. Cronk; N. Behnke; B. Cooper; R. Tu; M. D'Souza; J. Bartram; R. Schweitzer; D. Jaff	2020	Environmental health in forced displacement: A systematic scoping review of the emergency phase	Science of The Total Environment	714		136553	N - Title unrelated
492	B. Shacter	1981	Treatment of scabies and pediculosis with lindane preparations: An evaluation	Journal of the American Academy of Dermatology	5	5	517-527	N - Title unrelated
493	S. Shailajan; P. Wadke; H. Joshi; B. Tiwari		Evaluation of quality and efficacy of an ethnomedicinal plant Ageratum conyzoides L. in the management of pediculosis	Journal of Young Pharmacists : JYP	5	4	139-43	N - in vitro only
494	D. J. Shanks; P. Gautier; T. L. McTier; N. A. Evans; G. Pengo; T. G. Rowan	2003	Efficacy of selamectin against biting lice on dogs and cats	Vet Rec	152	8	234-7	N - Title unrelated
495	J. Shanon	1984	Holistic approach to diagnosis in psychosomatic dermatology	Clinics in Dermatology	2	4	237-254	N - Title unrelated
496	A. K. Sharma; R. Kharb; R. Kaur	2011	Pharmacognostical aspects of Calotropis procera (Ait.) R. Br	International Journal of Pharma and Bio Sciences	2	3	480-488	N - Title unrelated
497	S. K. Sharma; P. K. Tyagi; A. K. Upadhyay; M. A. Haque; S. S. Mohanty; K. Raghavendra; A. P. Dash	2009	Efficacy of permethrin treated long-lasting insecticidal nets on malaria transmission and observations on the perceived side effects, collateral benefits and human safety in a hyperendemic tribal area of Orissa, India	Acta Trop	112	2	181-7	N - Title unrelated
498	S. K. Sharma; A. K. Upadhyay; M. A. Haque; K. Padhan; P. K. Tyagi; M. A. Ansari; A. P. Dash	2006	Wash resistance and bioefficacy of olyset net - A long-lasting insecticide-treated mosquito net against malaria vectors and nontarget household pests	JOURNAL OF MEDICAL ENTOMOLOGY	43	5	884-888	N - Title unrelated
499	L. A. Shea; E. L. Freitas; T. Nguyen; D. W. Salawu; N. Soquinase	2023	Over-the-counter<i> Pediculus</i><i> humanus</i><i> capitis</i> treatment: The nit comb is not appropriate for all hair types!	JOURNAL OF THE AMERICAN PHARMACISTS ASSOCIATION	63	1	46-49	N - Title unrelated
500	L. L. Sholdt; E. J. Rogers, Jr.; E. J. Gerberg; C. E. Schreck	1989	Effectiveness of permethrin-treated military uniform fabric against human body lice	Mil Med	154	2	90-3	N - Title unrelated
501	L. Silva; R. D. Alencar; N. G. Madeira	2008	Survey assessment of parental perceptions regarding head lice	INTERNATIONAL JOURNAL OF DERMATOLOGY	47	3	249-255	N - Title unrelated
502	S. Sim; W. J. Lee; J. R. Yu; I. Y. Lee; S. H. Lee; S. Y. Oh; M. Seo; J. Y. Chai	2011	Risk Factors Associated with Head Louse Infestation in Korea	KOREAN JOURNAL OF PARASITOLOGY	49	1	95-98	N - Title unrelated
503	M. Simpson	2008	Heads-up on head lice	Pharmacy News		17/JAN.	11-15	N - Title unrelated
504	A. Singal	2020	Parasitic infestations of the nail not to be missed	Journal of the Dermatology Nurses' Association	12	2		N - Title unrelated
505	S. Šipetić; H. Vlajinac; N. Kocev; S. Radmanović	2003	The belgrade childhood diabetes study: association of infections and vaccinations on diabetes in childhood	Annals of Epidemiology	13	9	645-651	N - Title unrelated
506	S. Sittichok; O. Wongnet; M. Soonwera	2018	New Thai herbal shampoos as pediculicides for killing head louse, Pediculus humanus capitis de Geer (Phthiraptera)	Asian Pacific Journal of Tropical Biomedicine	8	2	106-112	N - in vitro only
507	S. Skugor; H. Jodaa Holm; A. K. Bjelland; J. Pino; Ø. Evensen; A. Krasnov; S. Wadsworth	2016	Nutrigenomic effects of glucosinolates on liver, muscle and distal kidney in parasite-free and salmon louse infected Atlantic salmon	Parasit Vectors	9	1	639	N - Title unrelated
508	A. T. Smith; B. R. Krasnov; I. G. Horak; E. A. Ueckermann; S. Matthee	2023	Ectoparasites associated with the Bushveld gerbil (Gerbilliscus leucogaster) and the role of the host and habitat in shaping ectoparasite diversity and infestations	Parasitology			1-13	N - Title unrelated
509	W. Smith; C. Burns	1999	Managing the hair and skin of African American pediatric patients	Journal of Pediatric Health Care	13	2	72-78	N - Title unrelated
510	I. Snapper	1962	The Bedside Diagnosis of Cervical Lymphadenopathies	Medical Clinics of North America	46	3	627-639	N - Title unrelated
511	N. Sobhy; F. Aly; O. A. El Kader; A. Ghazal; A. Elbaradei	2012	Community-acquired methicillin-resistant Staphylococcus aureus from skin and soft tissue infections (in a sample of Egyptian population): analysis of mec gene and staphylococcal cassette chromosome	The Brazilian Journal of Infectious Diseases	16	5	426-431	N - Title unrelated
512	M. Soleimani-Ahmadi; S. A. Jaberhashemi; M. Zare; A. Sanei-Dehkordi	2017	Prevalence of head lice infestation and pediculicidal effect of permethrine shampoo in primary school girls in a low-income area in southeast of Iran	BMC Dermatol	17	1	10	N - Title unrelated
513	M. Soonwera	2014	Efficacy of herbal shampoo base on native plant against head lice (<i>Pediculus humanus capitis</i> De Geer, Pediculidae: Phthiraptera) in vitro and in vivo in Thailand	PARASITOLOGY RESEARCH	113	9	3241-3250	Y	Y
514	X. Soria; J. M. Carrascosa	2007	Flora cutánea normal e infección bacteriana secundaria	Actas Dermo-Sifiliográficas	98		15-21	N - Non-English
515	R. Speare; D. V. Canyon; W. Melrose	2006	Quantification of blood intake of the head louse:: <i>Pediculus humanus capitis</i>	INTERNATIONAL JOURNAL OF DERMATOLOGY	45	5	543-546	N - Title unrelated
516	V. Sreedhar; J. Mastanaiah; B. Chakrapani; D. Venkata Narayana; B. Nagendra Babu; M. Sushma; C. Usha Sree; N. Krishna Sree	2020	Pharmacological screening of anti lice and antidandruff activity of ethanolic extract of leaves of datura metel	Pharmacognosy Journal	12	6	1653-1657	N - in vitro only
517	D. Stanneck; J. Doyle; J. Ketzis; J. Heine; M. Fisher	2007	Efficacy of imidacloprid 10% and imidacloprid 10% plus moxidectin 2.5% against natural lice (Trichodectes canis) infestations in dogs	Parasitology Research	101	SUPPLEMENT 1	S13-S18	N - Title unrelated
518	D. Stanneck; E. M. Kruedewagen; J. J. Fourie; I. G. Horak; W. Davis; K. J. Krieger	2012	Efficacy of an imidacloprid/flumethrin collar against fleas, ticks, mites and lice on dogs	Parasit Vectors	5		102	N - Title unrelated
519	J. Stone; I. H. Sutherland; C. Sommerville; R. H. Richards; K. J. Varma	2000	Commercial trials using emamectin benzoate to control sea lice Lepeophtheirus salmonis infestations in Atlantic salmon Salmo salar	Dis Aquat Organ	41	2	141-9	N - Title unrelated
520	J. P. Strycharz; N. M. Berge; A. M. Alves; J. M. Clark	2011	Ivermectin Acts as a Posteclosion Nymphicide by Reducing Blood Feeding of Human Head Lice (Anoplura: Pediculidae) That Hatched From Treated Eggs	JOURNAL OF MEDICAL ENTOMOLOGY	48	6	1174-1182	N - Title unrelated
521	J. P. Strycharz; A. R. Lao; A. M. Alves; J. M. Clark	2012	Ovicidal Response of NYDA Formulations on the Human Head Louse (Anoplura: Pediculidae) Using a Hair Tuft Bioassay	JOURNAL OF MEDICAL ENTOMOLOGY	49	2	336-342	N - Title unrelated
522	J. P. Strycharz; K. S. Yoon; J. M. Clark	2008	A new ivermectin formulation topically kills permethrin-resistant human head lice (Anoplura: Pediculidae)	JOURNAL OF MEDICAL ENTOMOLOGY	45	1	75-81	N - Title unrelated
523	R. Subahar; R. Hadyansyah; R. Aldilla; Y. Yulhasri; R. Winita; S. Dwira; G. F. El Bayani	2024	Toxicity of 6-gingerol and Cymbopogon citratus against Pediculus humanus<i> capitis</i> De Geer (Phthiraptera: Pediculidae): Mortality, detoxifying enzymes, and morphological ultrastructure alterations in lice	RESEARCH IN VETERINARY SCIENCE	177			N - Vet medicine
524	S. Sunantaraporn; V. Sanprasert; T. Pengsakul; A. Phumee; R. Boonserm; A. Tawatsin; U. Thavara; P. Siriyasatien	2015	Molecular survey of the head louse <i>Pediculus humanus capitis</i> in Thailand and its potential role for transmitting <i>Acinetobacter</i> spp	PARASITES & VECTORS	8			N - Title unrelated
525	S. Sundarrajan; M. Arumugam	2017	Documentation of traditional Siddha medicines for skin diseases from Katpadi taluk, Vellore District, Tamil Nadu, India	European Journal of Integrative Medicine	9		52-62	N - Title unrelated
526	K. SupYoon; S. B. Symington; S. F. Lee; D. M. Soderlund; J. M. Clark	2008	Three mutations identified in the voltage-sensitive sodium channel α-subunit gene of permethrin-resistant human head lice reduce the permethrin sensitivity of house fly Vssc1 sodium channels expressed in <i>Xenopus</i> oocytes	INSECT BIOCHEMISTRY AND MOLECULAR BIOLOGY	38	3	296-306	N - Title unrelated
527	A. Tagka; G. I. Lambrou; M. Braoudaki; T. Panagiotopoulos; E. Papanikolaou; D. Laggas	2016	Socioeconomical Factors Associated With Pediculosis (Phthiraptera: Pediculidae) in Athens, Greece	JOURNAL OF MEDICAL ENTOMOLOGY	53	4	919-922	N - Title unrelated
528	M. Takano-Lee; J. D. Edman; B. A. Mullens; J. M. Clark		Home remedies to control head lice: assessment of home remedies to control the human head louse, Pediculus humanus capitis (Anoplura: Pediculidae)	Journal of Pediatric Nursing	19	6	393-8	N - Title unrelated
529	M. Takano-Lee; R. K. Velten; J. D. Edman; B. A. Mullens; J. M. Clark	2003	An automated feeding apparatus for in vitro maintenance of the human head louse, <i>Pediculus capitis</i> (Anoplura: Pediculidae)	JOURNAL OF MEDICAL ENTOMOLOGY	40	6	795-799	N - Title unrelated
530	M. Takano-Lee; K. S. Yoon; J. D. Edman; B. A. Mullens; J. M. Clark	2003	In vivo and in vitro rearing of <i>Pediculus humanus capitis</i> (Anoplura: Pediculidae)	JOURNAL OF MEDICAL ENTOMOLOGY	40	5	628-635	N - Title unrelated
531	R. Talbert; R. Wall	2012	Toxicity of essential and non-essential oils against the chewing louse, Bovicola (Werneckiella) ocellatus	Res Vet Sci	93	2	831-5	N - Title unrelated
532	D. Taplin; T. L. Meinking		Scabies, lice, and fungal infections	Primary Care; Clinics in Office Practice	16	3	551-76	N - Title unrelated
533	D. Taplin; T. L. Meinking; S. L. Porcelain; R. L. Athey; D. Taplin; S. L. Porcelain; J. A. Chen; P. M. Castillero; R. Sanchez	1991	Community control of scabies: a model based on use of permethrin cream	The Lancet	337	8748	1016-1018	N - Title unrelated
534	P. D. Taplin; T. L. Meinking; S. L. Porcelain; P. M. Castillero; J. A. Chen	1986	Permethrin 5% dermal cream: A new treatment far scabies	Journal of the American Academy of Dermatology	15	5, Part 1	995-1001	N - Title unrelated
535	M. A. Taylor	2012	Emerging parasitic diseases of sheep	Vet Parasitol	189	1	2-7	N - Title unrelated
536	M. Tebruegge; A. Pantazidou; N. Curtis	2011	What's bugging you? An update on the treatment of head lice infestation	ARCHIVES OF DISEASE IN CHILDHOOD-EDUCATION AND PRACTICE EDITION	96	1	2-8	N - Title unrelated
537	C. The Hospital Infection Control Practices Advisory Committee Centers for Disease; U. S. D. o. H. Prevention Public Health Service; S. Human	1998	Part II. Recommendations for prevention of infections in health care personnel	American Journal of Infection Control	26	3	328-354	N - Title unrelated
538	B. Thomas	2006	Galbulimima bark and ethnomedicine in Papua New Guinea	P N G Med J	49	1-2	57-9	N - Title unrelated
539	C. R. S. Thompson; J. E. Bron; S. Bui; S. Dalvin; M. J. Fordyce; T. Furmanek; Á. N. G; R. Skern-Mauritzen	2021	Illuminating the planktonic stages of salmon lice: A unique fluorescence signal for rapid identification of a rare copepod in zooplankton assemblages	J Fish Dis	44	7	863-879	N - Title unrelated
540	D. R. Thompson; D. Rugg; P. G. Scott; L. G. Cramer; R. A. Barrick	1994	Rainfall and breed effects on the efficacy of ivermectin jetting fluid for the prevention of fly strike and treatment of infestations of lice in long-wooled sheep	Aust Vet J	71	6	161-4	N - Title unrelated
541	C. R. Thornfeldt	2018	Therapeutic herbs confirmed by evidence-based medicine	Clinics in Dermatology	36	3	289-298	N - Review paper
542	C. H. Tiangda; W. Gritsanapan; N. Sookvanichsilp; A. Limchalearn	2000	Anti-headlice activity of a preparation of Annona squamosa seed extract	Southeast Asian J Trop Med Public Health			174-7	Y	Y
543	A. Toloza; C. Vassena; A. Gallardo; P. González-Audino; M. I. Picollo	2009	Epidemiology of <i>Pediculosis capitis</i> in elementary schools of Buenos Aires, Argentina	PARASITOLOGY RESEARCH	104	6	1295-1298	N - Title unrelated
544	A. C. Toloza; M. S. Ascunce; D. L. Reed	2024	Measuring local genetic variation in permethrin-resistant head lice (Phthiraptera: Pediculidae) from Buenos Aires, Argentina	JOURNAL OF MEDICAL ENTOMOLOGY	61	4	984-994	N - Title unrelated
545	A. C. Toloza; M. F. Laguna; I. Ortega-Insaurralde; C. Vassena; S. Risau-Gusman	2018	Insights About Head Lice Transmission From Field Data and Mathematical Modeling	JOURNAL OF MEDICAL ENTOMOLOGY	55	4	929-937	N - Title unrelated
546	A. C. Toloza; A. Lucia; E. Zerba; H. Masuh; M. I. Picollo	2008	Interspecific hybridization of Eucalyptus as a potential tool to improve the bioactivity of essential oils against permethrin-resistant head lice from Argentina	Bioresource Technology	99	15	7341-7347	N - Title unrelated
547	A. C. Toloza; A. Lucía; E. Zerba; H. Masuh; M. I. Picollo	2010	Eucalyptus essential oil toxicity against permethrin-resistant Pediculus humanus capitis (Phthiraptera: Pediculidae)	PARASITOLOGY RESEARCH	106	2	409-414	N - in vitro only
548	A. C. Toloza; C. Vassena; M. I. Picollo	2008	Ovicidal and adulticidal effects of monoterpenoids against permethrin-resistant human head lice, Pediculus humanus capitis	Med Vet Entomol	22	4	335-9	N - in vitro only
549	A. C. Toloza; J. Zygadlo; F. Biurrun; A. Rotman; M. I. Picollo	2010	Bioactivity of Argentinean essential oils against permethrin-resistant head lice, Pediculus humanus capitis	J Insect Sci	10		185	N - in vitro only
550	A. C. Toloza; J. Zygadlo; G. M. Cueto; F. Biurrun; E. Zerba; M. I. Picollo	2006	Fumigant and repellent properties of essential oils and component compounds against permethrin-resistant <i>Pediculus humanus capitis</i> (Anoplura: Pediculidae) from Argentina	JOURNAL OF MEDICAL ENTOMOLOGY	43	5	889-895	N - in vitro only
551	A. C. Toloza; J. Zygadlo; G. Mougabure-Cueto; E. Zerba; S. Faillaci; M. I. Picollo	2006	The fumigant and repellent activity of aliphatic lactones against <i>Pediculus humanus capitis</i> (Anoplura: Pediculidae)	MEMORIAS DO INSTITUTO OSWALDO CRUZ	101	1	55-56	N - Title unrelated
552	T. Tomita; N. Yaguchi; M. Mihara; M. Takahashi; N. Agui; S. Kasai	2003	Molecular analysis of a <i>para</i> sodium channel gene from pyrethroid-resistant head lice, <i>Pediculus humanus capitis</i> (Anoplura: Pediculidae)	JOURNAL OF MEDICAL ENTOMOLOGY	40	4	468-474	N - Title unrelated
553	G. Torre; K. M. G. Ponsaran; A. de Guzman; R. A. M. Manalo; E. C. Arollado	2017	Safety, Efficacy, and Physicochemical Characterization of Tinospora crispa Ointment: A Community-Based Formulation against Pediculus humanus capitis	Korean J Parasitol	55	4	409-416	N - in vitro only
554	O. Torrissen; S. Jones; F. Asche; A. Guttormsen; O. T. Skilbrei; F. Nilsen; T. E. Horsberg; D. Jackson	2013	Salmon lice--impact on wild salmonids and salmon aquaculture	J Fish Dis	36	3	171-94	N - Title unrelated
555	K. Tran; M. Ayad; J. Weinberg; A. Cherng; M. Chowdhury; S. Monir; M. El Hariri; C. Kovarik	2011	Mobile teledermatology in the developing world: Implications of a feasibility study on 30 Egyptian patients with common skin diseases	Journal of the American Academy of Dermatology	64	2	302-309	N - Title unrelated
556	L. Tran; G. T. Rawlin; T. Beddoe	2022	Development of molecular detection methods of Bovicola ovis from sheep fleece	Parasitol Res	121	6	1597-1606	N - Title unrelated
557	P. Udonsan; R. Aukkanimart; J. Prathumtet; S. Butnan; P. Sriraj	2023	Ovicidal and Pediculicidal Activity of Indigofera suffruticosa Mill. Leaf Oil on Pediculus humanus capitis Egg to Adult Stages	ACTA PARASITOLOGICA	68	4	853-861	N - Title unrelated
558	G. Ullio-Gamboa; S. Palma; J. Benoit; D. Allemandi; M. I. Picollo; A. C. Toloza	2017	Ivermectin lipid-based nanocarriers as novel formulations against head lice	PARASITOLOGY RESEARCH	116	8	2111-2117	N - Title unrelated
559	N. Ulutasdemir; F. Eroglu; M. Tannverdi; E. I. Dagli; I. S. Koltas	2018	The epidemic typhus and trench fever are risk for public health due to increased migration in southeast of Turkey	ACTA TROPICA	178		115-118	N - Title unrelated
560	C. Urquhart; R. Thomas; S. Spink; R. Fenton; A. Yeoman; R. Lonsdale; C. Armstrong; L. Banwell; K. Ray; G. Coulson; J. Rowley	2005	Student use of electronic information services in further education	International Journal of Information Management	25	4	347-362	N - Title unrelated
561	A. T. Utami	2020	The efficacy of herbal shampoo from Cymbopogon citratus and ultrasonic sound to control head lice (<i>Pediculus humanus capitis</i>)	INTERNATIONAL JOURNAL OF INFECTIOUS DISEASES	101		208-208	N - in vitro only
562	A. Vahabi; K. Shemshad; M. Sayyadi; A. Biglarian; B. Vahabi; S. Sayyad; M. Shemshad; J. Rafinejad	2012	Prevalence and risk factors of <i>Pediculus</i> (<i>humanus</i>) <i>capitis</i> (Anoplura: Pediculidae), in primary schools in Sanandaj City, Kurdistan Province, Iran	TROPICAL BIOMEDICINE	29	2	207-211	N - Title unrelated
563	M. A. Valero; J. Haidamak; T. C. D. Santos; I. C. Prüss; A. Bisson; C. S. Rosário; M. C. Fantozzi; M. Morales-Suárez-Varela; D. R. Klisiowicz	2024	Pediculosis capitis risk factors in schoolchildren: hair thickness and hair length	ACTA TROPICA	249			N - Title unrelated
564	J. R. Vallejo; J. A. González	2013	The use of the head louse as a remedy for jaundice in Spanish folk medicine: an overview	JOURNAL OF ETHNOBIOLOGY AND ETHNOMEDICINE	9			N - Title unrelated
565	R. H. Vander Stichele; E. M. Dezeure; M. G. Bogaert		Systematic review of clinical efficacy of topical treatments for head lice	BMJ	311	7005	604-8	N - Review paper
566	M. Vangalapati; N. Sree Satya; D. V. Surya Prakash; S. Avanigadda	2012	A review on pharmacological activities and clinical effects of Cinnamon species	Research Journal of Pharmaceutical, Biological and Chemical Sciences	3	1	653-663	N - Review paper
567	C. V. Vassena; G. M. Cueto; P. G. Audino; R. A. Alzogaray; E. N. Zerba; M. I. Picollo	2003	Prevalence and levels of permethrin resistance in <i>Pediculus humanus capitis</i> De Geer (Anoplura: Pediculidae) from Buenos Aires, Argentina	JOURNAL OF MEDICAL ENTOMOLOGY	40	4	447-450	N - Title unrelated
568	L. Veal	1996	The potential effectiveness of essential oils as a treatment for headlice, Pediculus humanus capitis	Complementary Therapies in Nursing and Midwifery	2	4	97-101	N - Review paper
569	V. Veneziano; A. Di Loria; O. Paciello; G. Borzacchiello; D. de Biase; J. Guccione; D. Piantedosi; D. Santoro	2013	Pour-on alphacypermethrin is an effective treatment for natural Werneckiella equi infection in donkeys (Equus asinus)	Vet Dermatol	24	5	556-7	N - Title unrelated
570	V. Veneziano; A. Galietti; U. Mariani; A. Di Loria; D. Piantedosi; B. Neola; J. Guccione; C. Gokbulut	2013	Field efficacy of eprinomectin against the sucking louse Haematopinus asini on naturally infested donkeys	Vet J	197	2	512-4	N - Title unrelated
571	V. Veneziano; G. Neglia; R. Cimmino; A. Balestrieri; D. Rufrano; E. Bastianetto; M. Santoro; C. Gokbulut	2013	The efficacy and safety of alphacypermethrin as a pour-on treatment for water buffalo (Bubalus bubalis) infested with Haematopinus tuberculatus (Phthiraptera: Haematopinidae)	Parasitol Res	112	8	2907-12	N - Title unrelated
572	A. Veracx; A. Boutellis; D. Raoult	2013	Genetic Recombination Events Between Sympatric Clade A and Clade C Lice in Africa	JOURNAL OF MEDICAL ENTOMOLOGY	50	5	1165-1168	N - Title unrelated
573	A. Verbuţă; I. Cojocaru	1996	[Research to achieve a homeopathic lotion]	Rev Med Chir Soc Med Nat Iasi	100	1-2	172-4	N - Title unrelated
574	Z. Vermaak	1996	Model for the control of pediculus humanus capitis	Public Health	110	5	283-288	N - Title unrelated
575	C. B. Vicentini; S. Manfredini; C. Contini	2018	Ancient treatment for lice: a source of suggestions for carriers of other infectious diseases?	Infez Med	26	2	181-192	N - Title unrelated
576	S. C. Villegas; R. L. Breitzka	2012	Head Lice and the Use of Spinosad	CLINICAL THERAPEUTICS	34	1	14-23	N - Title unrelated
577	A. Villeneuve; J. Daigneault	1997	Evaluation of the protective efficacy of doramectin against sucking lice of cattle	Vet Parasitol	72	1	91-9	N - Title unrelated
578	K. W. Vollset; L. Qviller; B. Skår; B. T. Barlaup; I. Dohoo	2018	Parasitic sea louse infestations on wild sea trout: separating the roles of fish farms and temperature	Parasit Vectors	11	1	609	N - Title unrelated
579	M. S. Wade; R. D. Sinclair	2002	Disorders of hair in infants and children other than alopecia	Clinics in Dermatology	20	1	16-28	N - Title unrelated
580	J. S. Waghmare; T. D. Dhumal	2014	Mechanism of action of essential oil on pediculus humanus capitis	Research Journal of Pharmaceutical, Biological and Chemical Sciences	5	4	894-901	N - Title unrelated
581	N. Waldman	2011	Seizure caused by dermal application of over-the-counter eucalyptus oil head lice preparation	CLINICAL TOXICOLOGY	49	8	750-751	N - Title unrelated
582	P. J. Waniek	2009	The digestive system of human lice: current advances and potential applications	PHYSIOLOGICAL ENTOMOLOGY	34	3	203-210	N - Title unrelated
583	R. Watcharawit; M. Soonwera	2013	Pediculicidal effect of herbal shampoo against Pediculus humanus capitis in vitro	Trop Biomed	30	2	315-24	N - in vitro only
584	J. D. Westcott; H. Stryhn; J. F. Burka; K. L. Hammell	2008	Optimization and field use of a bioassay to monitor sea lice Lepeophtheirus salmonis sensitivity to emamectin benzoate	Dis Aquat Organ	79	2	119-31	N - Title unrelated
585	W. H. White; D. E. Hutchens; C. Jones; L. D. Firkins; A. J. Paul; L. L. Smith; D. E. Snyder	2007	Therapeutic and persistent efficacy of spinosad applied as a pour-on or a topical spray against natural infestations of chewing and sucking lice on cattle	Vet Parasitol	143	3-4	329-36	N - Title unrelated
586	S. K. Whyte; J. D. Westcott; A. Elmoslemany; K. L. Hammell; C. W. Revie	2013	A fixed-dose approach to conducting emamectin benzoate tolerance assessments on field-collected sea lice, Lepeophtheirus salmonis	J Fish Dis	36	3	283-92	N - Title unrelated
587	E. M. Williamson; C. M. Priestley; I. F. Burgess	2007	An investigation and comparison of the bioactivity of selected essential oils on human lice and house dust mites	Fitoterapia	78	7-8	521-5	N - Title unrelated
588	K. J. Willis; P. A. Gillibrand; C. J. Cromey; K. D. Black	2005	Sea lice treatments on salmon farms have no adverse effects on zooplankton communities: a case study	Mar Pollut Bull	50	8	806-16	N - Title unrelated
589	J. A. Witkowski; L. C. Parish	2002	Pediculosis and resistance: the perennial problem	Clinics in Dermatology	20	1	87-92	N - Review paper
590	S. Wiwanitkit; V. Wiwanitkit	2011	A summary on researches on Thai natural products for treatment of pediculosis	Int J Trichology	3	2	130	N - Title unrelated
591	R. Wolf; B. Davidovici	2010	Treatment of scabies and pediculosis: Facts and controversies	Clinics in Dermatology	28	5	511-518	N - Title unrelated
592	A. D. Woods; C. L. Porter; S. R. Feldman	2022	Abametapir for the Treatment of Head Lice: A Drug Review	ANNALS OF PHARMACOTHERAPY	56	3	352-357	N - Title unrelated
593	Y. C. Yang; H. Y. Choi; W. S. Choi; J. M. Clark; Y. J. Ahn	2004	Ovicidal and adulticidal activity of Eucalyptus globulus leaf oil terpenoids against Pediculus humanus capitis (Anoplura: Pediculidae)	J Agric Food Chem	52	9	2507-11	N - in vitro only
594	Y. C. Yang; H. S. Lee; J. M. Clark; Y. J. Ahn	2004	Insecticidal activity of plant essential oils against Pediculus humanus capitis (Anoplura: Pediculidae)	J Med Entomol	41	4	699-704	N - in vitro only
595	Y. C. Yang; H. S. Lee; S. H. Lee; J. M. Clark; Y. J. Ahn	2005	Ovicidal and adulticidal activities of Cinnamomum zeylanicum bark essential oil compounds and related compounds against Pediculus humanus capitis (Anoplura: Pediculicidae)	Int J Parasitol	35	14	1595-600	N - in vitro only
596	Y. C. Yang; S. H. Lee; J. M. Clark; Y. J. Ahn	2009	Ovicidal and adulticidal activities of origanum majorana essential oil constituents against insecticide-susceptible and pyrethroid/malathion-resistant Pediculus humanus capitis (Anoplura: Pediculidae)	Journal of Agricultural and Food Chemistry	57	6	2282-2287	N - in vitro only
597	Y. C. Yang; S. H. Lee; W. J. Lee; D. H. Choi; Y. J. Ahn	2003	Ovicidal and adulticidal effects of Eugenia caryophyllata bud and leaf oil compounds on Pediculus capitis	J Agric Food Chem	51	17	4884-8	N - Title unrelated
598	E. Yarto Jaramillo; R. Osorio Marquez; J. Rangel Díaz; C. Romero Núñez; L. Miranda Contreras; R. Heredia Cardenas	2019	Effect of oral afoxolaner on naturally occurring infestations of peacocks by the louse Goniodes pavonis	Vet Dermatol	30	2	167-e50	N - Title unrelated
599	E. Yarto Jaramillo; C. Romero Núñez; M. Álvarez Zavala; E. Cruz López; J. Rangel Díaz; L. Miranda Contreras; E. Galicia Franco; R. Heredia Cárdenas	2020	Use of afoxolaner for the treatment of lice (Goniodes pavonis) in different genera (Chrysolophus spp, Lophura spp, Phasianus spp, and Syrmaticus spp) and species of pheasants and West Mexican Chachalacas (Ortalis poliocephala)	Vet Parasitol	280		109065	N - Title unrelated
600	S. Yazar; I. Sahin	2005	Treatment of pediculosis capitis infested children with 1% permethrin shampoo in Turkey	ETHIOPIAN MEDICAL JOURNAL	43	4	279-283	N - Title unrelated
601	M. Yingklang; D. Banjong; O. Haonon; K. Intuyod; R. Dangtakot; P. Thongpon; P. Pinlaor; T. Laha; P. Siriyasatien; S. Pinlaor	2021	Phylogeography and demographic history of Thai<i> Pediculus</i><i> humanus</i><i> capitis</i> (Phthiraptera: Pediculidae) revealed by mitochondrial DNA sequences	INFECTION GENETICS AND EVOLUTION	91			N - in vitro only
602	M. Yingklang; C. N. Gordon; P. H. Jaidee; P. Thongpon; S. Pinlaor	2023	Comparative efficacy of chemical and botanical pediculicides in Thailand and 4% dimeticone against head louse, Pediculus humanus capitis	PLoS One	18	6	e0287616	N - in vitro only
603	M. Yingklang; A. Priprem; N. Nualkaew; B. Sungthong; P. Pinlaor; S. Pinlaor	2022	Biochemical constituents and insecticidal activities of Callistemon viminalis essential oil against adults and eggs of Pediculus humanus capitis (Phthiraptera: Pediculidae)	Phytomedicine Plus	2	1	100156	N - Title unrelated
604	M. Yingklang; C. Sengthong; O. Haonon; R. Dangtakot; P. Pinlaor; C. Sota; S. Pinlaor	2018	Effect of a health education program on reduction of pediculosis in school girls at Amphoe Muang, Khon Kaen Province, Thailand	PLOS ONE	13	6		N - Title unrelated
605	D. A. Yones; H. Y. Bakir; S. A. L. Bayoumi	2016	Chemical composition and efficacy of some selected plant oils against <i>Pediculus humanus capitis</i> in vitro	PARASITOLOGY RESEARCH	115	8	3209-3218	N - Title unrelated
606	Z. Yong; P. Fournier; E. Rydkina; D. Raoult	2003	The geographical segregation of human lice preceded that of <i>Pediculus humanus capitis</i> and <i>Pediculus humanus humanus</i>	COMPTES RENDUS BIOLOGIES	326	6	565-574	N - Title unrelated
607	K. S. Yoon; J.-R. Gao; S. H. Lee; G. C. Coles; T. L. Meinking; D. Taplin; J. D. Edman; M. Takano-Lee; J. M. Clark	2004	Resistance and cross-resistance to insecticides in human head lice from Florida and California	Pesticide Biochemistry and Physiology	80	3	192-201	N - Title unrelated
608	K. S. Yoon; J. K. Ketzis; S. W. Andrewes; C. S. Wu; K. Honraet; D. Staljanssens; B. Rossel; J. M. Clark	2015	In Vitro and In Vivo Evaluation of Infestation Deterrents Against Lice	JOURNAL OF MEDICAL ENTOMOLOGY	52	5	970-978	N - Title unrelated
609	A. Yürekli; M. Durdu; B. Abul; S. D. Pektas; E. T. Alatas; C. T. Aydogdu; D. Dasgin	2024	A necessity that arises during natural disasters: lice treatment without water	CLINICAL AND EXPERIMENTAL DERMATOLOGY	49	5	518-519	N - Title unrelated
610	M. Zahid; M. Mujahid; P. K. Singh; S. Farooqui; K. Singh; S. Parveen; M. Arif	2018	Annona squamosa Linn. (custard apple): An aromatic medicinal plant fruit with immense nutraceutical and therapeutic potentials	International Journal of Pharmaceutical Sciences and Research	9	5	1745-1759	N - Title unrelated
611	K. Zamma	2002	Grooming site preferences determined by lice infection among Japanese macaques in Arashiyama	Primates	43	1	41-9	N - Title unrelated
612	L. Cardoso, J. Henrique, A. Souza	2020	Treatment of Head Louse Infestation with a Novel Mixture Made of Semi-crystalline Polymers and Plant extracts: Blind, Randomized, Controlled, Superiority Trial	Cosmetics	7	2	25	Y	Y
613	M. Maarefvand, H.M. Kenari,	2019	Efficacy of the Peganum harmala oil versus 1% Permethrin shampoo on the treatment of head louse infestation	Journal of Pharmaceutical Research International	27	6	1 to 9	Y	Y
